# Supplementary material for: Characterization and functional roles of paternal RNAs in 2–4 cell bovine embryos
Source: Sci Rep. 2019 Dec 30;9:20347. doi: 10.1038/s41598-019-55868-3 (PMC6937301; doi:10.1038/s41598-019-55868-3)
Supplement: Supplementary file 1 — Supplementary Table S1 [file 41598_2019_55868_MOESM1_ESM.xlsx]

## Sheet: Sheet1
	Supplementary Table S1. Differentially expressed genes between 2-4 cell embryos from high and low fertility sires. RNA-seq data is presented. A false discovery rate cutoff of 10% was used to determine significant differences.
Gene ID	Log Fold Change	False Discovery Rate	Gene Name	Locus	Parental Origin
ENSBTAG00000000310	-8.07505	0.00158287	MFAP5	5:101647628-101659377	2-4 cell embryo
ENSBTAG00000047011	-7.9535	0.00563924	-	9:63774577-63775119	2-4 cell embryo (provisional)
ENSBTAG00000020494	-7.56272	0.0207359	RPE65	3:77156910-77178484	Sperm and oocyte-derived (provisional)
ENSBTAG00000047176	-7.48713	0.0262005	OR56B4	15:47438973-47440304	Sperm-derived (provisional)
ENSBTAG00000013919	-7.25838	0.00022463	-	23:25458593-25476944	2-4 cell embryo (provisional)
ENSBTAG00000021706	-7.12436	0.0892716	TBX3	17:62352244-62363636	Oocyte-derived (provisional)
ENSBTAG00000027889	-6.72614	0.0468122	-	15:48132341-48133313	Sperm-derived (provisional)
ENSBTAG00000016146	-6.69175	0.0227106	-	15:81091986-81092922	Sperm-derived (provisional)
ENSBTAG00000034189	-6.64205	0.0606791	-	6:26656287-26672428	Sperm-derived (provisional)
ENSBTAG00000009824	-6.20954	0.0797691	-	17:29777298-29777556	2-4 cell embryo (provisional)
ENSBTAG00000043991	-6.19267	0.0468122	SLIT1	26:18136426-18196310	Sperm-derived (provisional)
ENSBTAG00000001049	-6.13335	0.0468122	ANOS1	X:145362861-145568526	2-4 cell embryo (provisional)
ENSBTAG00000018552	-5.98854	3.07295e-05	VWC2L	2:102927401-103134122	Sperm-derived (provisional)
ENSBTAG00000013778	-5.69618	0.0468122	WDR63	3:59148624-59233689	Sperm-derived
ENSBTAG00000021046	-5.64174	0.000519573	ELAVL4	3:96658650-96749212	Sperm and oocyte-derived (provisional)
ENSBTAG00000019021	-5.3914	0.0199592	TRPC3	17:36566053-36616303	Sperm-derived
ENSBTAG00000021846	-5.37105	0.00394355	CELSR3	22:51793226-51818651	2-4 cell embryo (provisional)
ENSBTAG00000022169	-5.33593	0.0606791	PREX2	14:34040795-34340573	Sperm-derived (provisional)
ENSBTAG00000000868	-4.95815	0.0166486	ZFP1	18:2532231-2536014	2-4 cell embryo (provisional)
ENSBTAG00000019807	-4.83942	0.0166486	COL27A1	8:105095606-105201635	Sperm and oocyte-derived (provisional)
ENSBTAG00000019327	-4.73389	0.0825885	NRAP	26:34339429-34414796	Sperm-derived
ENSBTAG00000006141	-3.9917	3.07295e-05	WDR93	21:21540359-21583042	Sperm-derived (provisional)
ENSBTAG00000002084	-3.77493	4.7285e-05	UNC5C	6:30595880-30785866	Sperm-derived (provisional)
ENSBTAG00000030898	-3.76779	0.0262005	MS4A13	15:84666773-84691574	2-4 cell embryo (provisional)
ENSBTAG00000031756	-3.53064	0.0892716	-	23:31456885-31457197	Sperm-derived (provisional)
ENSBTAG00000015345	-3.48722	0.0138008	BNIPL	3:19779459-19787707	Sperm and oocyte-derived (provisional)
ENSBTAG00000009694	-3.42039	0.0468122	PUS10	11:43541230-43603979	2-4 cell embryo (provisional)
ENSBTAG00000021602	-3.20369	0.00216969	CTTNBP2NL	3:30987501-31026962	Sperm and oocyte-derived (provisional)
ENSBTAG00000043580	-3.01463	0.0262005	-	MT:5617-5685	2-4 cell embryo (provisional)
ENSBTAG00000002563	-2.87474	0.0543886	WDR45	X:92234970-92240178	Oocyte-derived
ENSBTAG00000046943	-2.8606	0.0506835	-	25:38492937-38495056	2-4 cell embryo (provisional)
ENSBTAG00000002612	-2.79465	0.0166486	-	21:55385792-55395266	2-4 cell embryo (provisional)
ENSBTAG00000007116	-2.55536	0.0124581	ARRDC3	7:93240418-93253094	Sperm-derived (provisional)
ENSBTAG00000010524	-2.43062	0.0777067	BCKDK	25:27468635-27472842	Oocyte-derived
ENSBTAG00000017547	-2.27233	0.0468122	DBNL	22:357511-370121	Sperm and oocyte-derived
ENSBTAG00000009574	2.10559	0.0993167	ARFGAP2	15:78254746-78265239	Sperm and oocyte-derived
ENSBTAG00000014103	2.16768	0.0758591	SH3GL2	8:26631851-26859970	Sperm and oocyte-derived
ENSBTAG00000013018	2.21072	0.0669346	AMPD2	3:33932971-33944923	Sperm and oocyte-derived
ENSBTAG00000009789	2.36245	0.0606791	GNAQ	8:53970971-54280697	Sperm-derived (provisional)
ENSBTAG00000032087	2.36367	0.0262005	ATXN2L	25:26232745-26243618	Oocyte-derived
ENSBTAG00000017017	2.37759	0.0354228	CTPS2	X:134046107-134155813	Oocyte-derived
ENSBTAG00000016079	2.40137	0.0255966	COX4I1	18:11799174-11807341	Sperm-derived (provisional)
ENSBTAG00000007930	2.41203	0.0230676	NCOA6	13:64639065-64726460	Sperm and oocyte-derived
ENSBTAG00000008931	2.43701	0.0468122	CREG1	3:1196981-1208368	Sperm and oocyte-derived
ENSBTAG00000015325	2.45635	0.0190811	MTOR	16:43275755-43396218	Sperm and oocyte-derived (provisional)
ENSBTAG00000020348	2.54733	0.0722622	ASTL	11:2231383-2245550	2-4 cell embryo (provisional)
ENSBTAG00000017243	2.59119	0.0468122	GATA3	13:15984601-16002940	Oocyte-derived
ENSBTAG00000023867	2.59307	0.0825885	RC3H2	11:94010160-94058169	Sperm-derived (provisional)
ENSBTAG00000004901	2.68831	0.0889755	-	15:35867459-35912334	Sperm-derived (provisional)
ENSBTAG00000017087	2.7178	0.0296663	TOP3A	19:34961466-34981886	Oocyte-derived
ENSBTAG00000024542	2.72394	0.00518321	PIGC	16:40785952-40788409	Oocyte-derived
ENSBTAG00000015424	2.77716	0.00982294	WDR12	2:91621731-91645548	Sperm-derived (provisional)
ENSBTAG00000007809	2.94379	0.0825885	PPP1R36	10:76999736-77022382	Sperm-derived (provisional)
ENSBTAG00000006448	3.31079	0.0320867	ERI2	25:18657383-18672630	Sperm and oocyte-derived
ENSBTAG00000007988	3.38229	0.0296663	STX2	17:47324799-47352599	Sperm and oocyte-derived
ENSBTAG00000002651	3.40386	0.00888607	PKP2	5:77370780-77452340	Sperm and oocyte-derived
ENSBTAG00000006525	3.67146	0.0489607	FDXR	19:57164030-57175524	Sperm-derived
ENSBTAG00000018523	3.76852	0.0166486	TRIM38	23:31693731-31708621	2-4 cell embryo
ENSBTAG00000008877	3.8632	4.7285e-05	APBA1	8:45865187-45949526	Sperm-derived (provisional)
ENSBTAG00000006472	3.9142	0.0897327	GPR143	X:143861797-143891357	2-4 cell embryo (provisional)
ENSBTAG00000004826	4.28998	0.0468122	ACP5	7:17134690-17137939	Oocyte-derived (provisional)
ENSBTAG00000006601	4.32371	0.06908	KSR1	19:19548866-19618012	Sperm and oocyte-derived (provisional)
ENSBTAG00000001777	4.70384	0.00645194	RPLP2	29:50768653-50770791	Oocyte-derived
ENSBTAG00000010637	4.88572	0.036875	ARSG	19:62368463-62401915	2-4 cell embryo (provisional)
ENSBTAG00000017488	5.62601	0.0797691	KLF3	6:59593803-59610697	2-4 cell embryo (provisional)
