# Supplementary material for: Characterization and functional roles of paternal RNAs in 2–4 cell bovine embryos
Source: Sci Rep. 2019 Dec 30;9:20347. doi: 10.1038/s41598-019-55868-3 (PMC6937301; doi:10.1038/s41598-019-55868-3)
Supplement: Supplementary file 2 — Supplementary Table S2 [file 41598_2019_55868_MOESM2_ESM.xlsx]

## Sheet: Sheet1
Fertility	Total	Cleaved	Cleavage Rate (%)
High	1737.18	808	46.5121
Low	1606.03	793	49.3763
Supplmentary Table S2. Cleavage rate data for six biological replicates. Total oocytes treated with sperm, total cleaved, and cleavage rate are represented for each sire. No significant differences in cleavage rate were identified (P = 0.70)
