# Supplementary material for: Characterization and functional roles of paternal RNAs in 2–4 cell bovine embryos
Source: Sci Rep. 2019 Dec 30;9:20347. doi: 10.1038/s41598-019-55868-3 (PMC6937301; doi:10.1038/s41598-019-55868-3)
Supplement: Supplementary file 3 — Supplementary Table S3 [file 41598_2019_55868_MOESM3_ESM.xlsx]

## Sheet: Sheet1
Supplementary Table S3. Parental origin 2-4 cell embryo RNAs.
Gene ID	Gene Name	Parental Origin
ENSBTAG00000000005	GRK3	Sperm-derived (provisional)
ENSBTAG00000000011	TDH	Sperm-derived (provisional)
ENSBTAG00000000013	PRKAA1	Sperm-derived (provisional)
ENSBTAG00000000021	WASHC3	Sperm-derived (provisional)
ENSBTAG00000000032	ABI3	Sperm-derived (provisional)
ENSBTAG00000000033	PHOSPHO1	Sperm-derived (provisional)
ENSBTAG00000000037	CWC27	Sperm-derived (provisional)
ENSBTAG00000000049	CCDC77	Sperm-derived (provisional)
ENSBTAG00000000060	PRDM14	Sperm-derived (provisional)
ENSBTAG00000000076	RECK	Sperm-derived (provisional)
ENSBTAG00000000097	EFCAB14	Sperm-derived (provisional)
ENSBTAG00000000108	KHDC4	Sperm-derived (provisional)
ENSBTAG00000000125	SPATA5	Sperm-derived (provisional)
ENSBTAG00000000130	TNFSF13	Sperm-derived (provisional)
ENSBTAG00000000138	CCDC178	Sperm-derived (provisional)
ENSBTAG00000000144	-	Sperm-derived (provisional)
ENSBTAG00000000147	RIC8B	Sperm-derived (provisional)
ENSBTAG00000000175	N4BP2	Sperm-derived (provisional)
ENSBTAG00000000183	TRAT1	Sperm-derived (provisional)
ENSBTAG00000000189	LHFPL3	Sperm-derived (provisional)
ENSBTAG00000000197	TRMT10A	Sperm-derived (provisional)
ENSBTAG00000000198	-	Sperm-derived (provisional)
ENSBTAG00000000201	LTN1	Sperm-derived (provisional)
ENSBTAG00000000204	TMEM268	Sperm-derived (provisional)
ENSBTAG00000000210	ARHGAP31	Sperm-derived (provisional)
ENSBTAG00000000218	MAP2K5	Sperm-derived (provisional)
ENSBTAG00000000219	GRIN2B	Sperm-derived (provisional)
ENSBTAG00000000220	NEK10	Sperm-derived (provisional)
ENSBTAG00000000238	PSD2	Sperm-derived (provisional)
ENSBTAG00000000242	-	Sperm-derived (provisional)
ENSBTAG00000000258	-	Sperm-derived (provisional)
ENSBTAG00000000264	RFX6	Sperm-derived (provisional)
ENSBTAG00000000265	SYNPR	Sperm-derived (provisional)
ENSBTAG00000000273	IL5RA	Sperm-derived (provisional)
ENSBTAG00000000278	RNF17	Sperm-derived (provisional)
ENSBTAG00000000281	MND1	Sperm-derived (provisional)
ENSBTAG00000000295	CLHC1	Sperm-derived (provisional)
ENSBTAG00000000306	ITK	Sperm-derived (provisional)
ENSBTAG00000000315	ECD	Sperm-derived (provisional)
ENSBTAG00000000333	ARHGAP20	Sperm-derived (provisional)
ENSBTAG00000000336	-	Sperm-derived (provisional)
ENSBTAG00000000365	TDP2	Sperm-derived (provisional)
ENSBTAG00000000377	BMX	Sperm-derived (provisional)
ENSBTAG00000000379	GOLT1B	Sperm-derived (provisional)
ENSBTAG00000000380	SPX	Sperm-derived (provisional)
ENSBTAG00000000395	ADAMTS20	Sperm-derived (provisional)
ENSBTAG00000000401	TTC24	Sperm-derived (provisional)
ENSBTAG00000000415	ERBIN	Sperm-derived (provisional)
ENSBTAG00000000421	EEA1	Sperm-derived (provisional)
ENSBTAG00000000432	-	Sperm-derived (provisional)
ENSBTAG00000000436	TNFAIP3	Sperm-derived (provisional)
ENSBTAG00000000439	SFSWAP	Sperm-derived (provisional)
ENSBTAG00000000458	DYNC1LI2	Sperm-derived (provisional)
ENSBTAG00000000472	ZNF570	Sperm-derived (provisional)
ENSBTAG00000000473	ATP10D	Sperm-derived (provisional)
ENSBTAG00000000495	MED7	Sperm-derived (provisional)
ENSBTAG00000000496	SLC12A8	Sperm-derived (provisional)
ENSBTAG00000000502	DAZL	Sperm-derived (provisional)
ENSBTAG00000000505	KYAT3	Sperm-derived (provisional)
ENSBTAG00000000511	CNST	Sperm-derived (provisional)
ENSBTAG00000000518	-	Sperm-derived (provisional)
ENSBTAG00000000526	TOPBP1	Sperm-derived (provisional)
ENSBTAG00000000535	PCNX2	Sperm-derived (provisional)
ENSBTAG00000000545	PPP4R3B	Sperm-derived (provisional)
ENSBTAG00000000578	ABHD16A	Sperm-derived (provisional)
ENSBTAG00000000581	DOCK10	Sperm-derived (provisional)
ENSBTAG00000000586	-	Sperm-derived (provisional)
ENSBTAG00000000588	CHODL	Sperm-derived (provisional)
ENSBTAG00000000590	POLE	Sperm-derived (provisional)
ENSBTAG00000000597	TMPRSS15	Sperm-derived (provisional)
ENSBTAG00000000606	SYT10	Sperm-derived (provisional)
ENSBTAG00000000621	CATSPERG	Sperm-derived (provisional)
ENSBTAG00000000626	STK32A	Sperm-derived (provisional)
ENSBTAG00000000629	MMS22L	Sperm-derived (provisional)
ENSBTAG00000000647	SELENOO	Sperm-derived (provisional)
ENSBTAG00000000654	ARMC4	Sperm-derived (provisional)
ENSBTAG00000000655	-	Sperm-derived (provisional)
ENSBTAG00000000664	SLC22A15	Sperm-derived (provisional)
ENSBTAG00000000668	SLC22A5	Sperm-derived (provisional)
ENSBTAG00000000672	OTULINL	Sperm-derived (provisional)
ENSBTAG00000000676	DOP1A	Sperm-derived (provisional)
ENSBTAG00000000682	-	Sperm-derived (provisional)
ENSBTAG00000000683	WDR37	Sperm-derived (provisional)
ENSBTAG00000000706	ADAMTS1	Sperm-derived (provisional)
ENSBTAG00000000719	-	Sperm-derived (provisional)
ENSBTAG00000000731	WFIKKN2	Sperm-derived (provisional)
ENSBTAG00000000737	DMXL2	Sperm-derived (provisional)
ENSBTAG00000000744	DCTN6	Sperm-derived (provisional)
ENSBTAG00000000752	SGO1	Sperm-derived (provisional)
ENSBTAG00000000767	DCP2	Sperm-derived (provisional)
ENSBTAG00000000770	PGM2L1	Sperm-derived (provisional)
ENSBTAG00000000772	-	Sperm-derived (provisional)
ENSBTAG00000000804	MOB3B	Sperm-derived (provisional)
ENSBTAG00000000808	COX14	Sperm-derived (provisional)
ENSBTAG00000000811	DDX49	Sperm-derived (provisional)
ENSBTAG00000000819	RFX3	Sperm-derived (provisional)
ENSBTAG00000000821	GPR137C	Sperm-derived (provisional)
ENSBTAG00000000827	TAOK1	Sperm-derived (provisional)
ENSBTAG00000000869	RNF219	Sperm-derived (provisional)
ENSBTAG00000000888	SPTA1	Sperm-derived (provisional)
ENSBTAG00000000898	F2RL2	Sperm-derived (provisional)
ENSBTAG00000000910	SLC6A7	Sperm-derived (provisional)
ENSBTAG00000000918	ERMARD	Sperm-derived (provisional)
ENSBTAG00000000920	DNAH17	Sperm-derived (provisional)
ENSBTAG00000000928	SPECC1	Sperm-derived (provisional)
ENSBTAG00000000937	ITPRID2	Sperm-derived (provisional)
ENSBTAG00000000941	PLEKHB2	Sperm-derived (provisional)
ENSBTAG00000000942	SIPA1L2	Sperm-derived (provisional)
ENSBTAG00000000943	ZNF286A	Sperm-derived (provisional)
ENSBTAG00000000954	-	Sperm-derived (provisional)
ENSBTAG00000000962	STAP1	Sperm-derived (provisional)
ENSBTAG00000000964	-	Sperm-derived (provisional)
ENSBTAG00000000965	TNNI3K	Sperm-derived (provisional)
ENSBTAG00000000970	ASIC1	Sperm-derived (provisional)
ENSBTAG00000000988	BRCA2	Sperm-derived (provisional)
ENSBTAG00000001001	ANKRD55	Sperm-derived (provisional)
ENSBTAG00000001005	ZNF280B	Sperm-derived (provisional)
ENSBTAG00000001010	ADAMTS18	Sperm-derived (provisional)
ENSBTAG00000001017	SLK	Sperm-derived (provisional)
ENSBTAG00000001019	GDF10	Sperm-derived (provisional)
ENSBTAG00000001052	ADCY10	Sperm-derived (provisional)
ENSBTAG00000001067	GRM2	Sperm-derived (provisional)
ENSBTAG00000001080	SPAG17	Sperm-derived (provisional)
ENSBTAG00000001083	MAP3K20	Sperm-derived (provisional)
ENSBTAG00000001088	SLC17A8	Sperm-derived (provisional)
ENSBTAG00000001098	PLEKHA3	Sperm-derived (provisional)
ENSBTAG00000001113	NDUFAF7	Sperm-derived (provisional)
ENSBTAG00000001114	PRKD3	Sperm-derived (provisional)
ENSBTAG00000001124	GALC	Sperm-derived (provisional)
ENSBTAG00000001131	SLC12A9	Sperm-derived (provisional)
ENSBTAG00000001133	VWA8	Sperm-derived (provisional)
ENSBTAG00000001136	KIAA1324	Sperm-derived (provisional)
ENSBTAG00000001143	-	Sperm-derived (provisional)
ENSBTAG00000001161	SINHCAF	Sperm-derived (provisional)
ENSBTAG00000001166	HSF5	Sperm-derived (provisional)
ENSBTAG00000001179	TEP1	Sperm-derived (provisional)
ENSBTAG00000001204	JCAD	Sperm-derived (provisional)
ENSBTAG00000001228	CEND1	Sperm-derived (provisional)
ENSBTAG00000001243	AP3M2	Sperm-derived (provisional)
ENSBTAG00000001252	HIVEP1	Sperm-derived (provisional)
ENSBTAG00000001273	NLRP3	Sperm-derived (provisional)
ENSBTAG00000001283	RIC1	Sperm-derived (provisional)
ENSBTAG00000001293	MAATS1	Sperm-derived (provisional)
ENSBTAG00000001298	STAMBPL1	Sperm-derived (provisional)
ENSBTAG00000001323	CENPC	Sperm-derived (provisional)
ENSBTAG00000001326	SLC44A5	Sperm-derived (provisional)
ENSBTAG00000001331	ERICH6	Sperm-derived (provisional)
ENSBTAG00000001343	DEPDC1	Sperm-derived (provisional)
ENSBTAG00000001352	ENTR1	Sperm-derived (provisional)
ENSBTAG00000001364	DPH6	Sperm-derived (provisional)
ENSBTAG00000001385	ZSCAN2	Sperm-derived (provisional)
ENSBTAG00000001391	ANKRD42	Sperm-derived (provisional)
ENSBTAG00000001396	ADAMTS7	Sperm-derived (provisional)
ENSBTAG00000001406	MAB21L3	Sperm-derived (provisional)
ENSBTAG00000001410	GRAMD1B	Sperm-derived (provisional)
ENSBTAG00000001416	GABRR3	Sperm-derived (provisional)
ENSBTAG00000001442	-	Sperm-derived (provisional)
ENSBTAG00000001455	HOXA7	Sperm-derived (provisional)
ENSBTAG00000001457	TMEM267	Sperm-derived (provisional)
ENSBTAG00000001463	TNKS	Sperm-derived (provisional)
ENSBTAG00000001465	P2RY1	Sperm-derived (provisional)
ENSBTAG00000001468	SAMD4A	Sperm-derived (provisional)
ENSBTAG00000001475	MCUR1	Sperm-derived (provisional)
ENSBTAG00000001486	ZNF280D	Sperm-derived (provisional)
ENSBTAG00000001491	NWD2	Sperm-derived (provisional)
ENSBTAG00000001492	FYB1	Sperm-derived (provisional)
ENSBTAG00000001499	TRIM33	Sperm-derived (provisional)
ENSBTAG00000001506	HTT	Sperm-derived (provisional)
ENSBTAG00000001507	CLCN5	Sperm-derived (provisional)
ENSBTAG00000001513	PDIK1L	Sperm-derived (provisional)
ENSBTAG00000001519	RRNAD1	Sperm-derived (provisional)
ENSBTAG00000001529	NSD3	Sperm-derived (provisional)
ENSBTAG00000001533	HACE1	Sperm-derived (provisional)
ENSBTAG00000001551	PLEKHG3	Sperm-derived (provisional)
ENSBTAG00000001564	PDE4DIP	Sperm-derived (provisional)
ENSBTAG00000001565	MESD	Sperm-derived (provisional)
ENSBTAG00000001567	LRRK1	Sperm-derived (provisional)
ENSBTAG00000001571	LRRD1	Sperm-derived (provisional)
ENSBTAG00000001574	GPATCH2	Sperm-derived (provisional)
ENSBTAG00000001575	CALM2	Sperm-derived (provisional)
ENSBTAG00000001603	YIPF7	Sperm-derived (provisional)
ENSBTAG00000001618	ALPK3	Sperm-derived (provisional)
ENSBTAG00000001621	-	Sperm-derived (provisional)
ENSBTAG00000001623	-	Sperm-derived (provisional)
ENSBTAG00000001626	CTPS1	Sperm-derived (provisional)
ENSBTAG00000001644	MDN1	Sperm-derived (provisional)
ENSBTAG00000001649	ZFPM2	Sperm-derived (provisional)
ENSBTAG00000001663	PDF	Sperm-derived (provisional)
ENSBTAG00000001666	NIP7	Sperm-derived (provisional)
ENSBTAG00000001671	RTF1	Sperm-derived (provisional)
ENSBTAG00000001673	C2CD5	Sperm-derived (provisional)
ENSBTAG00000001683	FAM171B	Sperm-derived (provisional)
ENSBTAG00000001698	CHTF8	Sperm-derived (provisional)
ENSBTAG00000001706	SLC9A2	Sperm-derived (provisional)
ENSBTAG00000001711	BORCS6	Sperm-derived (provisional)
ENSBTAG00000001737	TUT7	Sperm-derived (provisional)
ENSBTAG00000001739	CDH20	Sperm-derived (provisional)
ENSBTAG00000001747	PEX3	Sperm-derived (provisional)
ENSBTAG00000001751	-	Sperm-derived (provisional)
ENSBTAG00000001753	-	Sperm-derived (provisional)
ENSBTAG00000001782	MRPS12	Sperm-derived (provisional)
ENSBTAG00000001786	HYKK	Sperm-derived (provisional)
ENSBTAG00000001790	SAFB2	Sperm-derived (provisional)
ENSBTAG00000001796	CATSPERD	Sperm-derived (provisional)
ENSBTAG00000001804	GPR179	Sperm-derived (provisional)
ENSBTAG00000001805	TWSG1	Sperm-derived (provisional)
ENSBTAG00000001810	SCAF11	Sperm-derived (provisional)
ENSBTAG00000001821	PRRC2C	Sperm-derived (provisional)
ENSBTAG00000001838	LRRC36	Sperm-derived (provisional)
ENSBTAG00000001872	ORC6	Sperm-derived (provisional)
ENSBTAG00000001873	-	Sperm-derived (provisional)
ENSBTAG00000001874	DOCK3	Sperm-derived (provisional)
ENSBTAG00000001889	C22H3orf14	Sperm-derived (provisional)
ENSBTAG00000001890	RUBCN	Sperm-derived (provisional)
ENSBTAG00000001899	KCNH7	Sperm-derived (provisional)
ENSBTAG00000001902	CEP295	Sperm-derived (provisional)
ENSBTAG00000001911	-	Sperm-derived (provisional)
ENSBTAG00000001917	C15H11orf16	Sperm-derived (provisional)
ENSBTAG00000001918	STXBP5L	Sperm-derived (provisional)
ENSBTAG00000001925	TMPRSS11D	Sperm-derived (provisional)
ENSBTAG00000001927	ATP6V1C2	Sperm-derived (provisional)
ENSBTAG00000001942	SNX27	Sperm-derived (provisional)
ENSBTAG00000001947	ZNF514	Sperm-derived (provisional)
ENSBTAG00000001975	DRP2	Sperm-derived (provisional)
ENSBTAG00000001997	MROH2B	Sperm-derived (provisional)
ENSBTAG00000001999	NKAPD1	Sperm-derived (provisional)
ENSBTAG00000002020	CREBRF	Sperm-derived (provisional)
ENSBTAG00000002023	NOS1	Sperm-derived (provisional)
ENSBTAG00000002028	FAM69A	Sperm-derived (provisional)
ENSBTAG00000002034	MFSD2B	Sperm-derived (provisional)
ENSBTAG00000002055	ZFP28	Sperm-derived (provisional)
ENSBTAG00000002059	MCM9	Sperm-derived (provisional)
ENSBTAG00000002076	-	Sperm-derived (provisional)
ENSBTAG00000002078	KDM4A	Sperm-derived (provisional)
ENSBTAG00000002084	UNC5C	Sperm-derived (provisional)
ENSBTAG00000002089	FAM217A	Sperm-derived (provisional)
ENSBTAG00000002097	TMC5	Sperm-derived (provisional)
ENSBTAG00000002123	MYO3A	Sperm-derived (provisional)
ENSBTAG00000002132	DRD3	Sperm-derived (provisional)
ENSBTAG00000002164	AXDND1	Sperm-derived (provisional)
ENSBTAG00000002167	NPHS2	Sperm-derived (provisional)
ENSBTAG00000002170	NOVA1	Sperm-derived (provisional)
ENSBTAG00000002171	FAM135A	Sperm-derived (provisional)
ENSBTAG00000002179	C10H15orf41	Sperm-derived (provisional)
ENSBTAG00000002181	KHDRBS3	Sperm-derived (provisional)
ENSBTAG00000002190	DOCK8	Sperm-derived (provisional)
ENSBTAG00000002199	CORIN	Sperm-derived (provisional)
ENSBTAG00000002201	NFXL1	Sperm-derived (provisional)
ENSBTAG00000002202	CRAMP1	Sperm-derived (provisional)
ENSBTAG00000002204	-	Sperm-derived (provisional)
ENSBTAG00000002219	ATAD3A	Sperm-derived (provisional)
ENSBTAG00000002231	SLC9C2	Sperm-derived (provisional)
ENSBTAG00000002253	FKBP6	Sperm-derived (provisional)
ENSBTAG00000002256	YEATS4	Sperm-derived (provisional)
ENSBTAG00000002267	ANKRD40	Sperm-derived (provisional)
ENSBTAG00000002280	KIF5B	Sperm-derived (provisional)
ENSBTAG00000002281	ZNF354C	Sperm-derived (provisional)
ENSBTAG00000002283	FZD7	Sperm-derived (provisional)
ENSBTAG00000002291	ZBTB41	Sperm-derived (provisional)
ENSBTAG00000002294	SIM1	Sperm-derived (provisional)
ENSBTAG00000002295	ATF2	Sperm-derived (provisional)
ENSBTAG00000002319	HMCN2	Sperm-derived (provisional)
ENSBTAG00000002331	DLGAP5	Sperm-derived (provisional)
ENSBTAG00000002340	STEAP4	Sperm-derived (provisional)
ENSBTAG00000002352	GGA2	Sperm-derived (provisional)
ENSBTAG00000002355	-	Sperm-derived (provisional)
ENSBTAG00000002378	NUCB1	Sperm-derived (provisional)
ENSBTAG00000002390	CCDC184	Sperm-derived (provisional)
ENSBTAG00000002392	-	Sperm-derived (provisional)
ENSBTAG00000002393	C23H6orf89	Sperm-derived (provisional)
ENSBTAG00000002407	TDRD5	Sperm-derived (provisional)
ENSBTAG00000002411	CTNND1	Sperm-derived (provisional)
ENSBTAG00000002416	-	Sperm-derived (provisional)
ENSBTAG00000002418	TICRR	Sperm-derived (provisional)
ENSBTAG00000002419	PIGM	Sperm-derived (provisional)
ENSBTAG00000002425	SCN9A	Sperm-derived (provisional)
ENSBTAG00000002440	KIF7	Sperm-derived (provisional)
ENSBTAG00000002448	SNTG1	Sperm-derived (provisional)
ENSBTAG00000002476	DNAJC16	Sperm-derived (provisional)
ENSBTAG00000002484	CIAO3	Sperm-derived (provisional)
ENSBTAG00000002507	ATP5F1A	Sperm-derived (provisional)
ENSBTAG00000002520	CELF1	Sperm-derived (provisional)
ENSBTAG00000002525	C7H19orf53	Sperm-derived (provisional)
ENSBTAG00000002554	TCAF1	Sperm-derived (provisional)
ENSBTAG00000002564	DLG4	Sperm-derived (provisional)
ENSBTAG00000002570	PPP1R21	Sperm-derived (provisional)
ENSBTAG00000002576	GLDN	Sperm-derived (provisional)
ENSBTAG00000002582	LYG2	Sperm-derived (provisional)
ENSBTAG00000002595	ABCB5	Sperm-derived (provisional)
ENSBTAG00000002600	EFCAB7	Sperm-derived (provisional)
ENSBTAG00000002605	-	Sperm-derived (provisional)
ENSBTAG00000002613	MIS18BP1	Sperm-derived (provisional)
ENSBTAG00000002614	RUFY2	Sperm-derived (provisional)
ENSBTAG00000002616	-	Sperm-derived (provisional)
ENSBTAG00000002620	DNA2	Sperm-derived (provisional)
ENSBTAG00000002625	MAP3K7	Sperm-derived (provisional)
ENSBTAG00000002630	MRTFA	Sperm-derived (provisional)
ENSBTAG00000002660	CFAP53	Sperm-derived (provisional)
ENSBTAG00000002675	CCDC7	Sperm-derived (provisional)
ENSBTAG00000002691	ELMOD1	Sperm-derived (provisional)
ENSBTAG00000002695	MYO1H	Sperm-derived (provisional)
ENSBTAG00000002704	POMT2	Sperm-derived (provisional)
ENSBTAG00000002710	TSSK4	Sperm-derived (provisional)
ENSBTAG00000002718	TINF2	Sperm-derived (provisional)
ENSBTAG00000002719	ORC1	Sperm-derived (provisional)
ENSBTAG00000002721	TUT4	Sperm-derived (provisional)
ENSBTAG00000002726	CDC27	Sperm-derived (provisional)
ENSBTAG00000002744	MUSK	Sperm-derived (provisional)
ENSBTAG00000002748	PIP4P1	Sperm-derived (provisional)
ENSBTAG00000002756	-	Sperm-derived (provisional)
ENSBTAG00000002763	KMT2B	Sperm-derived (provisional)
ENSBTAG00000002775	C5H12orf71	Sperm-derived (provisional)
ENSBTAG00000002795	NKTR	Sperm-derived (provisional)
ENSBTAG00000002796	KLHL3	Sperm-derived (provisional)
ENSBTAG00000002803	SULT1C3	Sperm-derived (provisional)
ENSBTAG00000002826	CLSPN	Sperm-derived (provisional)
ENSBTAG00000002829	TCP1	Sperm-derived (provisional)
ENSBTAG00000002836	TAF3	Sperm-derived (provisional)
ENSBTAG00000002842	HEATR4	Sperm-derived (provisional)
ENSBTAG00000002848	C16H1orf74	Sperm-derived (provisional)
ENSBTAG00000002850	HEATR9	Sperm-derived (provisional)
ENSBTAG00000002858	ACBD7	Sperm-derived (provisional)
ENSBTAG00000002880	SORBS1	Sperm-derived (provisional)
ENSBTAG00000002887	DDI1	Sperm-derived (provisional)
ENSBTAG00000002900	-	Sperm-derived (provisional)
ENSBTAG00000002908	GNG4	Sperm-derived (provisional)
ENSBTAG00000002915	GPR63	Sperm-derived (provisional)
ENSBTAG00000002918	RAD51	Sperm-derived (provisional)
ENSBTAG00000002919	UNC5CL	Sperm-derived (provisional)
ENSBTAG00000002920	KAT6B	Sperm-derived (provisional)
ENSBTAG00000002921	RMDN3	Sperm-derived (provisional)
ENSBTAG00000002923	CX3CR1	Sperm-derived (provisional)
ENSBTAG00000002935	TMEM248	Sperm-derived (provisional)
ENSBTAG00000002937	ADGRE3	Sperm-derived (provisional)
ENSBTAG00000002938	CPED1	Sperm-derived (provisional)
ENSBTAG00000002940	WNT16	Sperm-derived (provisional)
ENSBTAG00000002942	SLC2A10	Sperm-derived (provisional)
ENSBTAG00000002950	-	Sperm-derived (provisional)
ENSBTAG00000002964	TXLNB	Sperm-derived (provisional)
ENSBTAG00000002978	PRKG2	Sperm-derived (provisional)
ENSBTAG00000002988	MACO1	Sperm-derived (provisional)
ENSBTAG00000002997	ADAMTSL1	Sperm-derived (provisional)
ENSBTAG00000002998	MELTF	Sperm-derived (provisional)
ENSBTAG00000003020	SSC4D	Sperm-derived (provisional)
ENSBTAG00000003033	GADD45G	Sperm-derived (provisional)
ENSBTAG00000003036	PPFIA2	Sperm-derived (provisional)
ENSBTAG00000003040	RALGAPB	Sperm-derived (provisional)
ENSBTAG00000003059	CFAP298	Sperm-derived (provisional)
ENSBTAG00000003062	FAM160B1	Sperm-derived (provisional)
ENSBTAG00000003083	SLC50A1	Sperm-derived (provisional)
ENSBTAG00000003090	LRRC9	Sperm-derived (provisional)
ENSBTAG00000003111	ATM	Sperm-derived (provisional)
ENSBTAG00000003124	MFSD14B	Sperm-derived (provisional)
ENSBTAG00000003128	SPATA6	Sperm-derived (provisional)
ENSBTAG00000003131	NDST4	Sperm-derived (provisional)
ENSBTAG00000003137	PLPPR1	Sperm-derived (provisional)
ENSBTAG00000003144	KIAA0825	Sperm-derived (provisional)
ENSBTAG00000003161	YBEY	Sperm-derived (provisional)
ENSBTAG00000003165	ADAMTS9	Sperm-derived (provisional)
ENSBTAG00000003169	FBXO24	Sperm-derived (provisional)
ENSBTAG00000003200	-	Sperm-derived (provisional)
ENSBTAG00000003232	RAB29	Sperm-derived (provisional)
ENSBTAG00000003236	-	Sperm-derived (provisional)
ENSBTAG00000003239	UTP20	Sperm-derived (provisional)
ENSBTAG00000003272	-	Sperm-derived (provisional)
ENSBTAG00000003280	MGC137055	Sperm-derived (provisional)
ENSBTAG00000003296	TWNK	Sperm-derived (provisional)
ENSBTAG00000003301	NCAM2	Sperm-derived (provisional)
ENSBTAG00000003313	TNFRSF9	Sperm-derived (provisional)
ENSBTAG00000003332	RPP40	Sperm-derived (provisional)
ENSBTAG00000003335	VSX1	Sperm-derived (provisional)
ENSBTAG00000003338	LRRCC1	Sperm-derived (provisional)
ENSBTAG00000003349	JAKMIP2	Sperm-derived (provisional)
ENSBTAG00000003361	METTL15	Sperm-derived (provisional)
ENSBTAG00000003367	-	Sperm-derived (provisional)
ENSBTAG00000003378	ACAP2	Sperm-derived (provisional)
ENSBTAG00000003381	TENT4A	Sperm-derived (provisional)
ENSBTAG00000003384	CEP162	Sperm-derived (provisional)
ENSBTAG00000003387	PIP5KL1	Sperm-derived (provisional)
ENSBTAG00000003409	FKBP1B	Sperm-derived (provisional)
ENSBTAG00000003410	EFL1	Sperm-derived (provisional)
ENSBTAG00000003419	EAPP	Sperm-derived (provisional)
ENSBTAG00000003424	BET1	Sperm-derived (provisional)
ENSBTAG00000003435	FAM189A1	Sperm-derived (provisional)
ENSBTAG00000003444	SYDE2	Sperm-derived (provisional)
ENSBTAG00000003447	-	Sperm-derived (provisional)
ENSBTAG00000003449	KCP	Sperm-derived (provisional)
ENSBTAG00000003456	ZNF606	Sperm-derived (provisional)
ENSBTAG00000003462	ZNF135	Sperm-derived (provisional)
ENSBTAG00000003472	ABCA12	Sperm-derived (provisional)
ENSBTAG00000003494	C13H20orf194	Sperm-derived (provisional)
ENSBTAG00000003496	AIG1	Sperm-derived (provisional)
ENSBTAG00000003498	FAT2	Sperm-derived (provisional)
ENSBTAG00000003500	DCAF7	Sperm-derived (provisional)
ENSBTAG00000003502	SPOCK1	Sperm-derived (provisional)
ENSBTAG00000003508	CFAP69	Sperm-derived (provisional)
ENSBTAG00000003509	PLEKHA2	Sperm-derived (provisional)
ENSBTAG00000003512	MYH7B	Sperm-derived (provisional)
ENSBTAG00000003526	SYNE3	Sperm-derived (provisional)
ENSBTAG00000003529	ASAH2	Sperm-derived (provisional)
ENSBTAG00000003531	ABCA13	Sperm-derived (provisional)
ENSBTAG00000003536	MARCH6	Sperm-derived (provisional)
ENSBTAG00000003541	ZNF614	Sperm-derived (provisional)
ENSBTAG00000003549	-	Sperm-derived (provisional)
ENSBTAG00000003572	F11	Sperm-derived (provisional)
ENSBTAG00000003575	ZKSCAN4	Sperm-derived (provisional)
ENSBTAG00000003586	MAN1A2	Sperm-derived (provisional)
ENSBTAG00000003592	CNTN6	Sperm-derived (provisional)
ENSBTAG00000003594	RIBC2	Sperm-derived (provisional)
ENSBTAG00000003600	CAPN8	Sperm-derived (provisional)
ENSBTAG00000003608	SYCP2	Sperm-derived (provisional)
ENSBTAG00000003609	PBDC1	Sperm-derived (provisional)
ENSBTAG00000003622	ZKSCAN7	Sperm-derived (provisional)
ENSBTAG00000003625	VSTM2A	Sperm-derived (provisional)
ENSBTAG00000003626	MYO3B	Sperm-derived (provisional)
ENSBTAG00000003628	PRSS58	Sperm-derived (provisional)
ENSBTAG00000003636	LIPA	Sperm-derived (provisional)
ENSBTAG00000003638	ZNF215	Sperm-derived (provisional)
ENSBTAG00000003645	FSIP2	Sperm-derived (provisional)
ENSBTAG00000003649	POMK	Sperm-derived (provisional)
ENSBTAG00000003666	ZPLD1	Sperm-derived (provisional)
ENSBTAG00000003668	CXHXorf57	Sperm-derived (provisional)
ENSBTAG00000003699	ZFP3	Sperm-derived (provisional)
ENSBTAG00000003701	VASH2	Sperm-derived (provisional)
ENSBTAG00000003702	ANGEL2	Sperm-derived (provisional)
ENSBTAG00000003751	MACC1	Sperm-derived (provisional)
ENSBTAG00000003752	SLC25A24	Sperm-derived (provisional)
ENSBTAG00000003754	-	Sperm-derived (provisional)
ENSBTAG00000003779	ZC4H2	Sperm-derived (provisional)
ENSBTAG00000003788	RCC1	Sperm-derived (provisional)
ENSBTAG00000003789	VIRMA	Sperm-derived (provisional)
ENSBTAG00000003807	CNOT9	Sperm-derived (provisional)
ENSBTAG00000003808	HDAC9	Sperm-derived (provisional)
ENSBTAG00000003809	PLCD4	Sperm-derived (provisional)
ENSBTAG00000003810	-	Sperm-derived (provisional)
ENSBTAG00000003827	RIMS2	Sperm-derived (provisional)
ENSBTAG00000003840	GUCY1B1	Sperm-derived (provisional)
ENSBTAG00000003851	CCNL1	Sperm-derived (provisional)
ENSBTAG00000003857	SUSD6	Sperm-derived (provisional)
ENSBTAG00000003876	MCU	Sperm-derived (provisional)
ENSBTAG00000003878	ZUP1	Sperm-derived (provisional)
ENSBTAG00000003892	-	Sperm-derived (provisional)
ENSBTAG00000003906	SUPT7L	Sperm-derived (provisional)
ENSBTAG00000003910	SH2D4B	Sperm-derived (provisional)
ENSBTAG00000003919	KIAA0408	Sperm-derived (provisional)
ENSBTAG00000003921	-	Sperm-derived (provisional)
ENSBTAG00000003925	C9H6orf120	Sperm-derived (provisional)
ENSBTAG00000003936	PNKD	Sperm-derived (provisional)
ENSBTAG00000003938	FNDC1	Sperm-derived (provisional)
ENSBTAG00000003943	TTC39B	Sperm-derived (provisional)
ENSBTAG00000003946	NECAB3	Sperm-derived (provisional)
ENSBTAG00000003952	FBXL2	Sperm-derived (provisional)
ENSBTAG00000003955	MYO7A	Sperm-derived (provisional)
ENSBTAG00000003963	FER1L5	Sperm-derived (provisional)
ENSBTAG00000003968	UBP1	Sperm-derived (provisional)
ENSBTAG00000003985	CCDC15	Sperm-derived (provisional)
ENSBTAG00000003992	LHX4	Sperm-derived (provisional)
ENSBTAG00000004008	FAM199X	Sperm-derived (provisional)
ENSBTAG00000004013	FGF7	Sperm-derived (provisional)
ENSBTAG00000004015	KAT6A	Sperm-derived (provisional)
ENSBTAG00000004019	PMEL	Sperm-derived (provisional)
ENSBTAG00000004022	PLAG1	Sperm-derived (provisional)
ENSBTAG00000004029	LCOR	Sperm-derived (provisional)
ENSBTAG00000004035	SDK1	Sperm-derived (provisional)
ENSBTAG00000004061	PP2D1	Sperm-derived (provisional)
ENSBTAG00000004073	MTA3	Sperm-derived (provisional)
ENSBTAG00000004079	ZNF106	Sperm-derived (provisional)
ENSBTAG00000004081	FAT3	Sperm-derived (provisional)
ENSBTAG00000004095	FAM166A	Sperm-derived (provisional)
ENSBTAG00000004097	A2ML1	Sperm-derived (provisional)
ENSBTAG00000004098	ARMT1	Sperm-derived (provisional)
ENSBTAG00000004104	RUNX2	Sperm-derived (provisional)
ENSBTAG00000004138	BICRA	Sperm-derived (provisional)
ENSBTAG00000004145	ANO4	Sperm-derived (provisional)
ENSBTAG00000004147	FBH1	Sperm-derived (provisional)
ENSBTAG00000004167	TTC29	Sperm-derived (provisional)
ENSBTAG00000004172	SETD1B	Sperm-derived (provisional)
ENSBTAG00000004177	TANC1	Sperm-derived (provisional)
ENSBTAG00000004187	WDR66	Sperm-derived (provisional)
ENSBTAG00000004192	LRRC43	Sperm-derived (provisional)
ENSBTAG00000004196	FMNL1	Sperm-derived (provisional)
ENSBTAG00000004204	GPR107	Sperm-derived (provisional)
ENSBTAG00000004227	TBCK	Sperm-derived (provisional)
ENSBTAG00000004246	H6PD	Sperm-derived (provisional)
ENSBTAG00000004294	EVI5L	Sperm-derived (provisional)
ENSBTAG00000004327	LONRF2	Sperm-derived (provisional)
ENSBTAG00000004330	ENO4	Sperm-derived (provisional)
ENSBTAG00000004345	MEP1A	Sperm-derived (provisional)
ENSBTAG00000004347	ADGRF5	Sperm-derived (provisional)
ENSBTAG00000004354	-	Sperm-derived (provisional)
ENSBTAG00000004355	ROBO3	Sperm-derived (provisional)
ENSBTAG00000004361	ZBTB37	Sperm-derived (provisional)
ENSBTAG00000004405	IQUB	Sperm-derived (provisional)
ENSBTAG00000004411	CRISPLD1	Sperm-derived (provisional)
ENSBTAG00000004423	ARHGAP42	Sperm-derived (provisional)
ENSBTAG00000004425	BBS10	Sperm-derived (provisional)
ENSBTAG00000004449	DGKE	Sperm-derived (provisional)
ENSBTAG00000004456	TECTA	Sperm-derived (provisional)
ENSBTAG00000004468	BARX1	Sperm-derived (provisional)
ENSBTAG00000004484	CEP83	Sperm-derived (provisional)
ENSBTAG00000004492	SWT1	Sperm-derived (provisional)
ENSBTAG00000004497	KANSL3	Sperm-derived (provisional)
ENSBTAG00000004511	VAV2	Sperm-derived (provisional)
ENSBTAG00000004542	FAM78A	Sperm-derived (provisional)
ENSBTAG00000004555	LRP2	Sperm-derived (provisional)
ENSBTAG00000004563	-	Sperm-derived (provisional)
ENSBTAG00000004581	MS4A14	Sperm-derived (provisional)
ENSBTAG00000004585	CCDC30	Sperm-derived (provisional)
ENSBTAG00000004587	DUSP6	Sperm-derived (provisional)
ENSBTAG00000004613	CSGALNACT1	Sperm-derived (provisional)
ENSBTAG00000004622	DZANK1	Sperm-derived (provisional)
ENSBTAG00000004633	-	Sperm-derived (provisional)
ENSBTAG00000004637	MARCH10	Sperm-derived (provisional)
ENSBTAG00000004641	PLEKHA6	Sperm-derived (provisional)
ENSBTAG00000004645	ADAMTSL3	Sperm-derived (provisional)
ENSBTAG00000004653	ADGRA3	Sperm-derived (provisional)
ENSBTAG00000004658	WEE2	Sperm-derived (provisional)
ENSBTAG00000004660	SPATS2	Sperm-derived (provisional)
ENSBTAG00000004685	SRGAP3	Sperm-derived (provisional)
ENSBTAG00000004709	MAPK9	Sperm-derived (provisional)
ENSBTAG00000004720	SULF1	Sperm-derived (provisional)
ENSBTAG00000004721	GSG1	Sperm-derived (provisional)
ENSBTAG00000004732	SPTB	Sperm-derived (provisional)
ENSBTAG00000004751	SPTBN4	Sperm-derived (provisional)
ENSBTAG00000004753	RXYLT1	Sperm-derived (provisional)
ENSBTAG00000004754	DSCAM	Sperm-derived (provisional)
ENSBTAG00000004757	LTBP4	Sperm-derived (provisional)
ENSBTAG00000004766	CLEC18C	Sperm-derived (provisional)
ENSBTAG00000004768	RAI1	Sperm-derived (provisional)
ENSBTAG00000004775	GRIA2	Sperm-derived (provisional)
ENSBTAG00000004780	CDKL1	Sperm-derived (provisional)
ENSBTAG00000004791	VPS26C	Sperm-derived (provisional)
ENSBTAG00000004813	SUSD1	Sperm-derived (provisional)
ENSBTAG00000004814	INPP4A	Sperm-derived (provisional)
ENSBTAG00000004830	ADAM18	Sperm-derived (provisional)
ENSBTAG00000004832	KIF21A	Sperm-derived (provisional)
ENSBTAG00000004836	NRK	Sperm-derived (provisional)
ENSBTAG00000004870	GALNT2	Sperm-derived (provisional)
ENSBTAG00000004878	CAMKV	Sperm-derived (provisional)
ENSBTAG00000004881	MTHFD2	Sperm-derived (provisional)
ENSBTAG00000004884	SLC4A5	Sperm-derived (provisional)
ENSBTAG00000004901	-	Sperm-derived (provisional)
ENSBTAG00000004934	NEMF	Sperm-derived (provisional)
ENSBTAG00000004940	CELF4	Sperm-derived (provisional)
ENSBTAG00000004949	FDXACB1	Sperm-derived (provisional)
ENSBTAG00000004953	ELK4	Sperm-derived (provisional)
ENSBTAG00000004961	GOSR1	Sperm-derived (provisional)
ENSBTAG00000004966	KIF1B	Sperm-derived (provisional)
ENSBTAG00000004970	LRRC24	Sperm-derived (provisional)
ENSBTAG00000004975	CCDC191	Sperm-derived (provisional)
ENSBTAG00000004977	QTRT2	Sperm-derived (provisional)
ENSBTAG00000004987	NUP210L	Sperm-derived (provisional)
ENSBTAG00000004988	CCKAR	Sperm-derived (provisional)
ENSBTAG00000004990	NEO1	Sperm-derived (provisional)
ENSBTAG00000004991	ELP1	Sperm-derived (provisional)
ENSBTAG00000004996	FAM206A	Sperm-derived (provisional)
ENSBTAG00000004999	KIAA1551	Sperm-derived (provisional)
ENSBTAG00000005017	ZNF169	Sperm-derived (provisional)
ENSBTAG00000005025	FAM91A1	Sperm-derived (provisional)
ENSBTAG00000005040	PPP4R3A	Sperm-derived (provisional)
ENSBTAG00000005052	GLP2R	Sperm-derived (provisional)
ENSBTAG00000005062	TEC	Sperm-derived (provisional)
ENSBTAG00000005070	-	Sperm-derived (provisional)
ENSBTAG00000005090	CEMIP2	Sperm-derived (provisional)
ENSBTAG00000005102	PHTF2	Sperm-derived (provisional)
ENSBTAG00000005110	CADPS2	Sperm-derived (provisional)
ENSBTAG00000005120	TESPA1	Sperm-derived (provisional)
ENSBTAG00000005122	KNG1	Sperm-derived (provisional)
ENSBTAG00000005124	JADE3	Sperm-derived (provisional)
ENSBTAG00000005129	CEP55	Sperm-derived (provisional)
ENSBTAG00000005146	-	Sperm-derived (provisional)
ENSBTAG00000005147	HPS5	Sperm-derived (provisional)
ENSBTAG00000005161	ATP8B2	Sperm-derived (provisional)
ENSBTAG00000005169	RGS7BP	Sperm-derived (provisional)
ENSBTAG00000005182	BoLA	Sperm-derived (provisional)
ENSBTAG00000005184	TP53TG5	Sperm-derived (provisional)
ENSBTAG00000005200	WDR64	Sperm-derived (provisional)
ENSBTAG00000005202	SCP2D1	Sperm-derived (provisional)
ENSBTAG00000005208	CLEC16A	Sperm-derived (provisional)
ENSBTAG00000005222	FAM221B	Sperm-derived (provisional)
ENSBTAG00000005238	NCKAP5	Sperm-derived (provisional)
ENSBTAG00000005240	ZNF605	Sperm-derived (provisional)
ENSBTAG00000005243	OVOS2	Sperm-derived (provisional)
ENSBTAG00000005248	-	Sperm-derived (provisional)
ENSBTAG00000005251	-	Sperm-derived (provisional)
ENSBTAG00000005261	-	Sperm-derived (provisional)
ENSBTAG00000005284	SERPINE3	Sperm-derived (provisional)
ENSBTAG00000005301	KLHL32	Sperm-derived (provisional)
ENSBTAG00000005309	TGDS	Sperm-derived (provisional)
ENSBTAG00000005310	GPR180	Sperm-derived (provisional)
ENSBTAG00000005318	RNF6	Sperm-derived (provisional)
ENSBTAG00000005328	ICE2	Sperm-derived (provisional)
ENSBTAG00000005343	TPH1	Sperm-derived (provisional)
ENSBTAG00000005370	TMTC1	Sperm-derived (provisional)
ENSBTAG00000005372	DLGAP1	Sperm-derived (provisional)
ENSBTAG00000005376	FBXO30	Sperm-derived (provisional)
ENSBTAG00000005392	KBTBD3	Sperm-derived (provisional)
ENSBTAG00000005393	TIPRL	Sperm-derived (provisional)
ENSBTAG00000005394	COX18	Sperm-derived (provisional)
ENSBTAG00000005424	KCNC1	Sperm-derived (provisional)
ENSBTAG00000005427	NRDE2	Sperm-derived (provisional)
ENSBTAG00000005430	MB21D2	Sperm-derived (provisional)
ENSBTAG00000005439	FAM102B	Sperm-derived (provisional)
ENSBTAG00000005445	SLC35D1	Sperm-derived (provisional)
ENSBTAG00000005449	MCHR2	Sperm-derived (provisional)
ENSBTAG00000005456	TTK	Sperm-derived (provisional)
ENSBTAG00000005469	CCAR2	Sperm-derived (provisional)
ENSBTAG00000005475	TCAF2	Sperm-derived (provisional)
ENSBTAG00000005476	METTL21A	Sperm-derived (provisional)
ENSBTAG00000005483	ESYT2	Sperm-derived (provisional)
ENSBTAG00000005491	-	Sperm-derived (provisional)
ENSBTAG00000005495	-	Sperm-derived (provisional)
ENSBTAG00000005499	ZPBP	Sperm-derived (provisional)
ENSBTAG00000005501	-	Sperm-derived (provisional)
ENSBTAG00000005522	PLSCR5	Sperm-derived (provisional)
ENSBTAG00000005547	VCPKMT	Sperm-derived (provisional)
ENSBTAG00000005557	AFDN	Sperm-derived (provisional)
ENSBTAG00000005560	ST18	Sperm-derived (provisional)
ENSBTAG00000005567	BEND4	Sperm-derived (provisional)
ENSBTAG00000005580	SZT2	Sperm-derived (provisional)
ENSBTAG00000005629	CRYBG2	Sperm-derived (provisional)
ENSBTAG00000005633	ARHGEF28	Sperm-derived (provisional)
ENSBTAG00000005639	-	Sperm-derived (provisional)
ENSBTAG00000005653	ABCB4	Sperm-derived (provisional)
ENSBTAG00000005667	-	Sperm-derived (provisional)
ENSBTAG00000005668	SLC39A8	Sperm-derived (provisional)
ENSBTAG00000005697	MDGA2	Sperm-derived (provisional)
ENSBTAG00000005700	MAP3K9	Sperm-derived (provisional)
ENSBTAG00000005708	KIF20B	Sperm-derived (provisional)
ENSBTAG00000005723	NEPRO	Sperm-derived (provisional)
ENSBTAG00000005733	CHD6	Sperm-derived (provisional)
ENSBTAG00000005736	ADGRF3	Sperm-derived (provisional)
ENSBTAG00000005738	ATP8B1	Sperm-derived (provisional)
ENSBTAG00000005769	NPHP3	Sperm-derived (provisional)
ENSBTAG00000005773	PGM2	Sperm-derived (provisional)
ENSBTAG00000005782	CTBS	Sperm-derived (provisional)
ENSBTAG00000005784	CSMD2	Sperm-derived (provisional)
ENSBTAG00000005793	PEA15	Sperm-derived (provisional)
ENSBTAG00000005798	TRIM50	Sperm-derived (provisional)
ENSBTAG00000005800	GRIA1	Sperm-derived (provisional)
ENSBTAG00000005803	PTPDC1	Sperm-derived (provisional)
ENSBTAG00000005807	MICU1	Sperm-derived (provisional)
ENSBTAG00000005809	GPR89A	Sperm-derived (provisional)
ENSBTAG00000005825	NEIL3	Sperm-derived (provisional)
ENSBTAG00000005848	PRTG	Sperm-derived (provisional)
ENSBTAG00000005864	ASB17	Sperm-derived (provisional)
ENSBTAG00000005877	FAM83A	Sperm-derived (provisional)
ENSBTAG00000005882	ZNF333	Sperm-derived (provisional)
ENSBTAG00000005884	WDR31	Sperm-derived (provisional)
ENSBTAG00000005888	MDGA1	Sperm-derived (provisional)
ENSBTAG00000005891	FCRL1	Sperm-derived (provisional)
ENSBTAG00000005913	PATL1	Sperm-derived (provisional)
ENSBTAG00000005914	-	Sperm-derived (provisional)
ENSBTAG00000005915	SFMBT2	Sperm-derived (provisional)
ENSBTAG00000005917	PARD6G	Sperm-derived (provisional)
ENSBTAG00000005928	MINPP1	Sperm-derived (provisional)
ENSBTAG00000005929	SPTBN2	Sperm-derived (provisional)
ENSBTAG00000005937	TTLL9	Sperm-derived (provisional)
ENSBTAG00000005946	USP13	Sperm-derived (provisional)
ENSBTAG00000005968	TLL1	Sperm-derived (provisional)
ENSBTAG00000005972	-	Sperm-derived (provisional)
ENSBTAG00000005975	OARD1	Sperm-derived (provisional)
ENSBTAG00000005976	HSD17B7	Sperm-derived (provisional)
ENSBTAG00000005997	-	Sperm-derived (provisional)
ENSBTAG00000005998	NOCT	Sperm-derived (provisional)
ENSBTAG00000006010	STAB2	Sperm-derived (provisional)
ENSBTAG00000006013	NT5DC3	Sperm-derived (provisional)
ENSBTAG00000006025	AHSA2	Sperm-derived (provisional)
ENSBTAG00000006031	ADGRV1	Sperm-derived (provisional)
ENSBTAG00000006033	NDUFA1	Sperm-derived (provisional)
ENSBTAG00000006043	-	Sperm-derived (provisional)
ENSBTAG00000006063	TMEM230	Sperm-derived (provisional)
ENSBTAG00000006064	C7H19orf57	Sperm-derived (provisional)
ENSBTAG00000006068	CC2D1A	Sperm-derived (provisional)
ENSBTAG00000006069	CAPS	Sperm-derived (provisional)
ENSBTAG00000006078	-	Sperm-derived (provisional)
ENSBTAG00000006088	FAM104A	Sperm-derived (provisional)
ENSBTAG00000006107	SLF1	Sperm-derived (provisional)
ENSBTAG00000006110	-	Sperm-derived (provisional)
ENSBTAG00000006116	SUGP1	Sperm-derived (provisional)
ENSBTAG00000006129	KIAA0556	Sperm-derived (provisional)
ENSBTAG00000006138	SEMA3C	Sperm-derived (provisional)
ENSBTAG00000006139	TRPM4	Sperm-derived (provisional)
ENSBTAG00000006141	WDR93	Sperm-derived (provisional)
ENSBTAG00000006152	-	Sperm-derived (provisional)
ENSBTAG00000006156	BST1	Sperm-derived (provisional)
ENSBTAG00000006170	ZNF76	Sperm-derived (provisional)
ENSBTAG00000006173	CCDC116	Sperm-derived (provisional)
ENSBTAG00000006188	USH2A	Sperm-derived (provisional)
ENSBTAG00000006189	ACTG1	Sperm-derived (provisional)
ENSBTAG00000006195	C29H11orf68	Sperm-derived (provisional)
ENSBTAG00000006242	USP9X	Sperm-derived (provisional)
ENSBTAG00000006244	WDR83OS	Sperm-derived (provisional)
ENSBTAG00000006246	CBX5	Sperm-derived (provisional)
ENSBTAG00000006253	FLNC	Sperm-derived (provisional)
ENSBTAG00000006255	MDM4	Sperm-derived (provisional)
ENSBTAG00000006256	PTPRO	Sperm-derived (provisional)
ENSBTAG00000006267	-	Sperm-derived (provisional)
ENSBTAG00000006272	NTHL1	Sperm-derived (provisional)
ENSBTAG00000006277	ENGASE	Sperm-derived (provisional)
ENSBTAG00000006338	MYCL	Sperm-derived (provisional)
ENSBTAG00000006352	MYT1	Sperm-derived (provisional)
ENSBTAG00000006363	-	Sperm-derived (provisional)
ENSBTAG00000006387	TSNAXIP1	Sperm-derived (provisional)
ENSBTAG00000006392	TTC7B	Sperm-derived (provisional)
ENSBTAG00000006408	MROH9	Sperm-derived (provisional)
ENSBTAG00000006409	LRRC34	Sperm-derived (provisional)
ENSBTAG00000006422	TRIM28	Sperm-derived (provisional)
ENSBTAG00000006446	-	Sperm-derived (provisional)
ENSBTAG00000006449	REXO5	Sperm-derived (provisional)
ENSBTAG00000006489	MYO5A	Sperm-derived (provisional)
ENSBTAG00000006491	AGL	Sperm-derived (provisional)
ENSBTAG00000006492	PI4K2B	Sperm-derived (provisional)
ENSBTAG00000006507	ADAMTS3	Sperm-derived (provisional)
ENSBTAG00000006508	-	Sperm-derived (provisional)
ENSBTAG00000006532	CDK5RAP2	Sperm-derived (provisional)
ENSBTAG00000006539	-	Sperm-derived (provisional)
ENSBTAG00000006552	LAMP3	Sperm-derived (provisional)
ENSBTAG00000006563	KLHL40	Sperm-derived (provisional)
ENSBTAG00000006568	-	Sperm-derived (provisional)
ENSBTAG00000006574	ARL8A	Sperm-derived (provisional)
ENSBTAG00000006586	KPNB1	Sperm-derived (provisional)
ENSBTAG00000006625	NDC1	Sperm-derived (provisional)
ENSBTAG00000006626	TMEM132B	Sperm-derived (provisional)
ENSBTAG00000006631	GLI1	Sperm-derived (provisional)
ENSBTAG00000006639	CSTF1	Sperm-derived (provisional)
ENSBTAG00000006643	C6H4orf19	Sperm-derived (provisional)
ENSBTAG00000006651	INSL6	Sperm-derived (provisional)
ENSBTAG00000006657	ZDHHC8	Sperm-derived (provisional)
ENSBTAG00000006674	SLC13A1	Sperm-derived (provisional)
ENSBTAG00000006712	ECPAS	Sperm-derived (provisional)
ENSBTAG00000006715	FBXO8	Sperm-derived (provisional)
ENSBTAG00000006717	-	Sperm-derived (provisional)
ENSBTAG00000006719	ZFAND4	Sperm-derived (provisional)
ENSBTAG00000006726	CCDC102B	Sperm-derived (provisional)
ENSBTAG00000006727	-	Sperm-derived (provisional)
ENSBTAG00000006735	STAC	Sperm-derived (provisional)
ENSBTAG00000006739	KRT81	Sperm-derived (provisional)
ENSBTAG00000006747	LTBP3	Sperm-derived (provisional)
ENSBTAG00000006748	DMXL1	Sperm-derived (provisional)
ENSBTAG00000006755	C15H11orf58	Sperm-derived (provisional)
ENSBTAG00000006762	SH3RF2	Sperm-derived (provisional)
ENSBTAG00000006775	SLC12A7	Sperm-derived (provisional)
ENSBTAG00000006790	SPTBN5	Sperm-derived (provisional)
ENSBTAG00000006811	EPHA3	Sperm-derived (provisional)
ENSBTAG00000006816	ABHD17B	Sperm-derived (provisional)
ENSBTAG00000006819	-	Sperm-derived (provisional)
ENSBTAG00000006823	CMYA5	Sperm-derived (provisional)
ENSBTAG00000006833	LMAN1	Sperm-derived (provisional)
ENSBTAG00000006855	TDRD1	Sperm-derived (provisional)
ENSBTAG00000006860	VWA2	Sperm-derived (provisional)
ENSBTAG00000006878	-	Sperm-derived (provisional)
ENSBTAG00000006893	BBX	Sperm-derived (provisional)
ENSBTAG00000006904	TNS2	Sperm-derived (provisional)
ENSBTAG00000006909	PIK3CB	Sperm-derived (provisional)
ENSBTAG00000006921	ABCA6	Sperm-derived (provisional)
ENSBTAG00000006925	CENPL	Sperm-derived (provisional)
ENSBTAG00000006927	ABCF1	Sperm-derived (provisional)
ENSBTAG00000006937	ABCA10	Sperm-derived (provisional)
ENSBTAG00000006965	NLRP8	Sperm-derived (provisional)
ENSBTAG00000006975	SI	Sperm-derived (provisional)
ENSBTAG00000006987	CERS3	Sperm-derived (provisional)
ENSBTAG00000006999	RYR1	Sperm-derived (provisional)
ENSBTAG00000007008	MOK	Sperm-derived (provisional)
ENSBTAG00000007019	LRIT3	Sperm-derived (provisional)
ENSBTAG00000007053	ZFHX2	Sperm-derived (provisional)
ENSBTAG00000007066	TMTC4	Sperm-derived (provisional)
ENSBTAG00000007073	CPB2	Sperm-derived (provisional)
ENSBTAG00000007075	-	Sperm-derived (provisional)
ENSBTAG00000007099	AP1G2	Sperm-derived (provisional)
ENSBTAG00000007100	TRAPPC10	Sperm-derived (provisional)
ENSBTAG00000007105	-	Sperm-derived (provisional)
ENSBTAG00000007116	ARRDC3	Sperm-derived (provisional)
ENSBTAG00000007117	CTC1	Sperm-derived (provisional)
ENSBTAG00000007136	ADAM22	Sperm-derived (provisional)
ENSBTAG00000007146	CPVL	Sperm-derived (provisional)
ENSBTAG00000007177	EMP2	Sperm-derived (provisional)
ENSBTAG00000007181	KIFC3	Sperm-derived (provisional)
ENSBTAG00000007184	NUDT7	Sperm-derived (provisional)
ENSBTAG00000007202	EI24	Sperm-derived (provisional)
ENSBTAG00000007204	KRT80	Sperm-derived (provisional)
ENSBTAG00000007206	STRIP2	Sperm-derived (provisional)
ENSBTAG00000007216	DPF1	Sperm-derived (provisional)
ENSBTAG00000007217	TMEM94	Sperm-derived (provisional)
ENSBTAG00000007234	PLRG1	Sperm-derived (provisional)
ENSBTAG00000007243	CFAP58	Sperm-derived (provisional)
ENSBTAG00000007247	NUF2	Sperm-derived (provisional)
ENSBTAG00000007271	TCTN2	Sperm-derived (provisional)
ENSBTAG00000007298	TEX29	Sperm-derived (provisional)
ENSBTAG00000007316	NDST3	Sperm-derived (provisional)
ENSBTAG00000007318	ZNF687	Sperm-derived (provisional)
ENSBTAG00000007321	-	Sperm-derived (provisional)
ENSBTAG00000007333	-	Sperm-derived (provisional)
ENSBTAG00000007347	ST8SIA3	Sperm-derived (provisional)
ENSBTAG00000007364	PMS2	Sperm-derived (provisional)
ENSBTAG00000007371	SCAMP1	Sperm-derived (provisional)
ENSBTAG00000007379	ALK	Sperm-derived (provisional)
ENSBTAG00000007382	SCAPER	Sperm-derived (provisional)
ENSBTAG00000007397	FOLH1B	Sperm-derived (provisional)
ENSBTAG00000007409	MILR1	Sperm-derived (provisional)
ENSBTAG00000007413	CEP41	Sperm-derived (provisional)
ENSBTAG00000007422	TRAPPC11	Sperm-derived (provisional)
ENSBTAG00000007423	TNFRSF11B	Sperm-derived (provisional)
ENSBTAG00000007427	PPRC1	Sperm-derived (provisional)
ENSBTAG00000007431	CEMIP	Sperm-derived (provisional)
ENSBTAG00000007439	TENM4	Sperm-derived (provisional)
ENSBTAG00000007442	AKAP9	Sperm-derived (provisional)
ENSBTAG00000007467	MIB1	Sperm-derived (provisional)
ENSBTAG00000007488	ZFP90	Sperm-derived (provisional)
ENSBTAG00000007489	NCOA3	Sperm-derived (provisional)
ENSBTAG00000007502	CKMT1A	Sperm-derived (provisional)
ENSBTAG00000007559	URI1	Sperm-derived (provisional)
ENSBTAG00000007566	CEP170	Sperm-derived (provisional)
ENSBTAG00000007570	NDUFAF6	Sperm-derived (provisional)
ENSBTAG00000007577	UBXN7	Sperm-derived (provisional)
ENSBTAG00000007578	SHTN1	Sperm-derived (provisional)
ENSBTAG00000007580	ZSWIM2	Sperm-derived (provisional)
ENSBTAG00000007589	SMAD9	Sperm-derived (provisional)
ENSBTAG00000007595	BROX	Sperm-derived (provisional)
ENSBTAG00000007615	CNTN3	Sperm-derived (provisional)
ENSBTAG00000007624	FRMD4B	Sperm-derived (provisional)
ENSBTAG00000007636	IRAK3	Sperm-derived (provisional)
ENSBTAG00000007642	ADORA3	Sperm-derived (provisional)
ENSBTAG00000007651	TARSL2	Sperm-derived (provisional)
ENSBTAG00000007678	MKX	Sperm-derived (provisional)
ENSBTAG00000007680	THSD7A	Sperm-derived (provisional)
ENSBTAG00000007684	MSH3	Sperm-derived (provisional)
ENSBTAG00000007690	AGXT2	Sperm-derived (provisional)
ENSBTAG00000007696	-	Sperm-derived (provisional)
ENSBTAG00000007765	TFCP2L1	Sperm-derived (provisional)
ENSBTAG00000007779	GTF3C3	Sperm-derived (provisional)
ENSBTAG00000007791	KCNQ5	Sperm-derived (provisional)
ENSBTAG00000007796	POLM	Sperm-derived (provisional)
ENSBTAG00000007799	MTFR2	Sperm-derived (provisional)
ENSBTAG00000007804	RILPL2	Sperm-derived (provisional)
ENSBTAG00000007809	PPP1R36	Sperm-derived (provisional)
ENSBTAG00000007813	CMC4	Sperm-derived (provisional)
ENSBTAG00000007821	NPHS1	Sperm-derived (provisional)
ENSBTAG00000007830	PLEKHM3	Sperm-derived (provisional)
ENSBTAG00000007833	-	Sperm-derived (provisional)
ENSBTAG00000007855	VSIG10	Sperm-derived (provisional)
ENSBTAG00000007887	GRIN2A	Sperm-derived (provisional)
ENSBTAG00000007888	EFR3B	Sperm-derived (provisional)
ENSBTAG00000007920	PANK2	Sperm-derived (provisional)
ENSBTAG00000007942	TENT4B	Sperm-derived (provisional)
ENSBTAG00000007948	SORCS1	Sperm-derived (provisional)
ENSBTAG00000007962	ATP9A	Sperm-derived (provisional)
ENSBTAG00000007963	KIDINS220	Sperm-derived (provisional)
ENSBTAG00000007966	-	Sperm-derived (provisional)
ENSBTAG00000007975	ALDH8A1	Sperm-derived (provisional)
ENSBTAG00000007986	NSD2	Sperm-derived (provisional)
ENSBTAG00000008005	DRC7	Sperm-derived (provisional)
ENSBTAG00000008017	UNC79	Sperm-derived (provisional)
ENSBTAG00000008028	CHN1	Sperm-derived (provisional)
ENSBTAG00000008032	-	Sperm-derived (provisional)
ENSBTAG00000008040	SPART	Sperm-derived (provisional)
ENSBTAG00000008047	ZDHHC15	Sperm-derived (provisional)
ENSBTAG00000008048	GCFC2	Sperm-derived (provisional)
ENSBTAG00000008054	ZNF706	Sperm-derived (provisional)
ENSBTAG00000008056	GAD2	Sperm-derived (provisional)
ENSBTAG00000008062	DMRT2	Sperm-derived (provisional)
ENSBTAG00000008068	ERLEC1	Sperm-derived (provisional)
ENSBTAG00000008072	SRSF10	Sperm-derived (provisional)
ENSBTAG00000008078	TRIM59	Sperm-derived (provisional)
ENSBTAG00000008082	CEP350	Sperm-derived (provisional)
ENSBTAG00000008097	WNT2	Sperm-derived (provisional)
ENSBTAG00000008101	PCSK5	Sperm-derived (provisional)
ENSBTAG00000008111	ESYT3	Sperm-derived (provisional)
ENSBTAG00000008112	SHPRH	Sperm-derived (provisional)
ENSBTAG00000008117	SLC5A4	Sperm-derived (provisional)
ENSBTAG00000008129	CLSTN3	Sperm-derived (provisional)
ENSBTAG00000008139	HOXA3	Sperm-derived (provisional)
ENSBTAG00000008150	PKIA	Sperm-derived (provisional)
ENSBTAG00000008153	CAMSAP2	Sperm-derived (provisional)
ENSBTAG00000008159	ZC2HC1B	Sperm-derived (provisional)
ENSBTAG00000008175	ZNF713	Sperm-derived (provisional)
ENSBTAG00000008180	SPDL1	Sperm-derived (provisional)
ENSBTAG00000008188	MOSMO	Sperm-derived (provisional)
ENSBTAG00000008195	PHKG1	Sperm-derived (provisional)
ENSBTAG00000008232	DAB2IP	Sperm-derived (provisional)
ENSBTAG00000008251	SNRPN	Sperm-derived (provisional)
ENSBTAG00000008253	EXPH5	Sperm-derived (provisional)
ENSBTAG00000008267	CNOT11	Sperm-derived (provisional)
ENSBTAG00000008271	MEDAG	Sperm-derived (provisional)
ENSBTAG00000008275	GREB1L	Sperm-derived (provisional)
ENSBTAG00000008288	ANKRD26	Sperm-derived (provisional)
ENSBTAG00000008307	PLCH1	Sperm-derived (provisional)
ENSBTAG00000008346	-	Sperm-derived (provisional)
ENSBTAG00000008349	ZNF311	Sperm-derived (provisional)
ENSBTAG00000008351	C5H12orf60	Sperm-derived (provisional)
ENSBTAG00000008357	-	Sperm-derived (provisional)
ENSBTAG00000008376	MYORG	Sperm-derived (provisional)
ENSBTAG00000008380	ITGA11	Sperm-derived (provisional)
ENSBTAG00000008382	METTL25	Sperm-derived (provisional)
ENSBTAG00000008420	BRINP3	Sperm-derived (provisional)
ENSBTAG00000008430	RANBP3L	Sperm-derived (provisional)
ENSBTAG00000008438	ARFIP1	Sperm-derived (provisional)
ENSBTAG00000008449	-	Sperm-derived (provisional)
ENSBTAG00000008477	-	Sperm-derived (provisional)
ENSBTAG00000008495	AP3B2	Sperm-derived (provisional)
ENSBTAG00000008498	ALYREF	Sperm-derived (provisional)
ENSBTAG00000008525	LRIG2	Sperm-derived (provisional)
ENSBTAG00000008544	SALL1	Sperm-derived (provisional)
ENSBTAG00000008562	POGLUT1	Sperm-derived (provisional)
ENSBTAG00000008567	DLEC1	Sperm-derived (provisional)
ENSBTAG00000008575	CGNL1	Sperm-derived (provisional)
ENSBTAG00000008576	PLEKHD1	Sperm-derived (provisional)
ENSBTAG00000008591	CAMTA2	Sperm-derived (provisional)
ENSBTAG00000008605	DNAH2	Sperm-derived (provisional)
ENSBTAG00000008614	CCDC155	Sperm-derived (provisional)
ENSBTAG00000008637	TRIML2	Sperm-derived (provisional)
ENSBTAG00000008673	ICA1L	Sperm-derived (provisional)
ENSBTAG00000008685	TRAPPC12	Sperm-derived (provisional)
ENSBTAG00000008687	PCSK2	Sperm-derived (provisional)
ENSBTAG00000008703	EIF2AK2	Sperm-derived (provisional)
ENSBTAG00000008704	FIGN	Sperm-derived (provisional)
ENSBTAG00000008707	SULT6B1	Sperm-derived (provisional)
ENSBTAG00000008732	ZC3H12C	Sperm-derived (provisional)
ENSBTAG00000008783	HTR7	Sperm-derived (provisional)
ENSBTAG00000008787	FAM171A1	Sperm-derived (provisional)
ENSBTAG00000008797	-	Sperm-derived (provisional)
ENSBTAG00000008804	SAAL1	Sperm-derived (provisional)
ENSBTAG00000008814	ADGRA2	Sperm-derived (provisional)
ENSBTAG00000008819	BTBD16	Sperm-derived (provisional)
ENSBTAG00000008836	ZNF782	Sperm-derived (provisional)
ENSBTAG00000008851	-	Sperm-derived (provisional)
ENSBTAG00000008852	SIGLEC10	Sperm-derived (provisional)
ENSBTAG00000008860	RIPOR1	Sperm-derived (provisional)
ENSBTAG00000008866	GANC	Sperm-derived (provisional)
ENSBTAG00000008871	DDX4	Sperm-derived (provisional)
ENSBTAG00000008877	APBA1	Sperm-derived (provisional)
ENSBTAG00000008916	CYFIP2	Sperm-derived (provisional)
ENSBTAG00000008924	TNFSF11	Sperm-derived (provisional)
ENSBTAG00000008925	MRE11	Sperm-derived (provisional)
ENSBTAG00000008936	ABCC2	Sperm-derived (provisional)
ENSBTAG00000008939	DNMBP	Sperm-derived (provisional)
ENSBTAG00000008969	SLC9A8	Sperm-derived (provisional)
ENSBTAG00000008989	BORCS5	Sperm-derived (provisional)
ENSBTAG00000009005	DUSP15	Sperm-derived (provisional)
ENSBTAG00000009006	PRR14L	Sperm-derived (provisional)
ENSBTAG00000009021	FEZ2	Sperm-derived (provisional)
ENSBTAG00000009022	DNAJC30	Sperm-derived (provisional)
ENSBTAG00000009023	TMTC3	Sperm-derived (provisional)
ENSBTAG00000009030	NOX5	Sperm-derived (provisional)
ENSBTAG00000009042	ATXN7L2	Sperm-derived (provisional)
ENSBTAG00000009049	-	Sperm-derived (provisional)
ENSBTAG00000009057	CFAP221	Sperm-derived (provisional)
ENSBTAG00000009064	CSF2RB	Sperm-derived (provisional)
ENSBTAG00000009065	MAP3K5	Sperm-derived (provisional)
ENSBTAG00000009071	ZNF699	Sperm-derived (provisional)
ENSBTAG00000009076	ADD2	Sperm-derived (provisional)
ENSBTAG00000009138	UBXN2B	Sperm-derived (provisional)
ENSBTAG00000009140	-	Sperm-derived (provisional)
ENSBTAG00000009144	BPIFA2A	Sperm-derived (provisional)
ENSBTAG00000009152	ZNF391	Sperm-derived (provisional)
ENSBTAG00000009154	U2SURP	Sperm-derived (provisional)
ENSBTAG00000009182	CLCN1	Sperm-derived (provisional)
ENSBTAG00000009187	DNAJC28	Sperm-derived (provisional)
ENSBTAG00000009207	KMT2E	Sperm-derived (provisional)
ENSBTAG00000009226	SCUBE3	Sperm-derived (provisional)
ENSBTAG00000009246	DPY30	Sperm-derived (provisional)
ENSBTAG00000009249	OTP	Sperm-derived (provisional)
ENSBTAG00000009255	DNHD1	Sperm-derived (provisional)
ENSBTAG00000009257	CERKL	Sperm-derived (provisional)
ENSBTAG00000009258	NEK11	Sperm-derived (provisional)
ENSBTAG00000009266	CD226	Sperm-derived (provisional)
ENSBTAG00000009272	ELMSAN1	Sperm-derived (provisional)
ENSBTAG00000009279	TNKS2	Sperm-derived (provisional)
ENSBTAG00000009280	-	Sperm-derived (provisional)
ENSBTAG00000009286	ZC3H4	Sperm-derived (provisional)
ENSBTAG00000009291	CFAP61	Sperm-derived (provisional)
ENSBTAG00000009296	SLC26A5	Sperm-derived (provisional)
ENSBTAG00000009314	FYB2	Sperm-derived (provisional)
ENSBTAG00000009315	CDON	Sperm-derived (provisional)
ENSBTAG00000009328	NWD1	Sperm-derived (provisional)
ENSBTAG00000009332	TTLL6	Sperm-derived (provisional)
ENSBTAG00000009338	LRRC7	Sperm-derived (provisional)
ENSBTAG00000009341	CCDC146	Sperm-derived (provisional)
ENSBTAG00000009348	-	Sperm-derived (provisional)
ENSBTAG00000009350	PLA2G12B	Sperm-derived (provisional)
ENSBTAG00000009354	EVI2A	Sperm-derived (provisional)
ENSBTAG00000009355	SNAP91	Sperm-derived (provisional)
ENSBTAG00000009371	CCDC36	Sperm-derived (provisional)
ENSBTAG00000009374	PARP2	Sperm-derived (provisional)
ENSBTAG00000009383	KIF11	Sperm-derived (provisional)
ENSBTAG00000009386	-	Sperm-derived (provisional)
ENSBTAG00000009387	MYOM2	Sperm-derived (provisional)
ENSBTAG00000009390	MINDY4	Sperm-derived (provisional)
ENSBTAG00000009396	EXO1	Sperm-derived (provisional)
ENSBTAG00000009416	GPALPP1	Sperm-derived (provisional)
ENSBTAG00000009418	FAM131B	Sperm-derived (provisional)
ENSBTAG00000009420	SCML2	Sperm-derived (provisional)
ENSBTAG00000009423	NIPAL1	Sperm-derived (provisional)
ENSBTAG00000009438	EPHA5	Sperm-derived (provisional)
ENSBTAG00000009439	EDRF1	Sperm-derived (provisional)
ENSBTAG00000009458	METTL2A	Sperm-derived (provisional)
ENSBTAG00000009461	STYXL1	Sperm-derived (provisional)
ENSBTAG00000009469	SREK1IP1	Sperm-derived (provisional)
ENSBTAG00000009471	CEP135	Sperm-derived (provisional)
ENSBTAG00000009475	PLXDC2	Sperm-derived (provisional)
ENSBTAG00000009482	AFF4	Sperm-derived (provisional)
ENSBTAG00000009501	KLKB1	Sperm-derived (provisional)
ENSBTAG00000009513	TGFBI	Sperm-derived (provisional)
ENSBTAG00000009514	PPWD1	Sperm-derived (provisional)
ENSBTAG00000009515	CA6	Sperm-derived (provisional)
ENSBTAG00000009527	TCEANC2	Sperm-derived (provisional)
ENSBTAG00000009537	CLEC9A	Sperm-derived (provisional)
ENSBTAG00000009545	PPEF1	Sperm-derived (provisional)
ENSBTAG00000009575	TBC1D32	Sperm-derived (provisional)
ENSBTAG00000009584	PPP6R3	Sperm-derived (provisional)
ENSBTAG00000009611	PHF21A	Sperm-derived (provisional)
ENSBTAG00000009620	WDR27	Sperm-derived (provisional)
ENSBTAG00000009622	-	Sperm-derived (provisional)
ENSBTAG00000009649	DRC1	Sperm-derived (provisional)
ENSBTAG00000009663	YBX3	Sperm-derived (provisional)
ENSBTAG00000009664	-	Sperm-derived (provisional)
ENSBTAG00000009682	KIAA0391	Sperm-derived (provisional)
ENSBTAG00000009685	ERI1	Sperm-derived (provisional)
ENSBTAG00000009687	TIMM21	Sperm-derived (provisional)
ENSBTAG00000009704	CECR2	Sperm-derived (provisional)
ENSBTAG00000009714	ARHGAP33	Sperm-derived (provisional)
ENSBTAG00000009732	NCBP1	Sperm-derived (provisional)
ENSBTAG00000009739	CSMD1	Sperm-derived (provisional)
ENSBTAG00000009744	FAM193A	Sperm-derived (provisional)
ENSBTAG00000009764	-	Sperm-derived (provisional)
ENSBTAG00000009768	IFIT3	Sperm-derived (provisional)
ENSBTAG00000009785	SAMD4B	Sperm-derived (provisional)
ENSBTAG00000009789	GNAQ	Sperm-derived (provisional)
ENSBTAG00000009797	RIMBP2	Sperm-derived (provisional)
ENSBTAG00000009800	MSI1	Sperm-derived (provisional)
ENSBTAG00000009831	OCA2	Sperm-derived (provisional)
ENSBTAG00000009833	DTHD1	Sperm-derived (provisional)
ENSBTAG00000009859	SUMO1	Sperm-derived (provisional)
ENSBTAG00000009861	FRS3	Sperm-derived (provisional)
ENSBTAG00000009863	BHLHE40	Sperm-derived (provisional)
ENSBTAG00000009903	-	Sperm-derived (provisional)
ENSBTAG00000009923	CIPC	Sperm-derived (provisional)
ENSBTAG00000009933	DTX3L	Sperm-derived (provisional)
ENSBTAG00000009963	MORC2	Sperm-derived (provisional)
ENSBTAG00000009968	TBX4	Sperm-derived (provisional)
ENSBTAG00000009975	PBX4	Sperm-derived (provisional)
ENSBTAG00000009976	-	Sperm-derived (provisional)
ENSBTAG00000009994	EML5	Sperm-derived (provisional)
ENSBTAG00000010030	EPHA4	Sperm-derived (provisional)
ENSBTAG00000010033	-	Sperm-derived (provisional)
ENSBTAG00000010047	TIAM2	Sperm-derived (provisional)
ENSBTAG00000010052	EXD2	Sperm-derived (provisional)
ENSBTAG00000010059	C8H9orf72	Sperm-derived (provisional)
ENSBTAG00000010060	SLC43A3	Sperm-derived (provisional)
ENSBTAG00000010062	SLC26A4	Sperm-derived (provisional)
ENSBTAG00000010063	KDM3B	Sperm-derived (provisional)
ENSBTAG00000010077	FANCD2	Sperm-derived (provisional)
ENSBTAG00000010116	AK9	Sperm-derived (provisional)
ENSBTAG00000010120	HERC3	Sperm-derived (provisional)
ENSBTAG00000010134	OSTM1	Sperm-derived (provisional)
ENSBTAG00000010144	MTERF2	Sperm-derived (provisional)
ENSBTAG00000010145	SLC12A1	Sperm-derived (provisional)
ENSBTAG00000010158	NOS1AP	Sperm-derived (provisional)
ENSBTAG00000010169	SUCO	Sperm-derived (provisional)
ENSBTAG00000010180	URB2	Sperm-derived (provisional)
ENSBTAG00000010198	ATF7IP2	Sperm-derived (provisional)
ENSBTAG00000010210	SUV39H2	Sperm-derived (provisional)
ENSBTAG00000010220	DCLRE1C	Sperm-derived (provisional)
ENSBTAG00000010229	LAMA2	Sperm-derived (provisional)
ENSBTAG00000010241	UNC5D	Sperm-derived (provisional)
ENSBTAG00000010275	WASHC5	Sperm-derived (provisional)
ENSBTAG00000010291	RBAK	Sperm-derived (provisional)
ENSBTAG00000010299	NOL4	Sperm-derived (provisional)
ENSBTAG00000010306	RXFP1	Sperm-derived (provisional)
ENSBTAG00000010330	LYZL1	Sperm-derived (provisional)
ENSBTAG00000010344	SLC16A14	Sperm-derived (provisional)
ENSBTAG00000010346	ENAM	Sperm-derived (provisional)
ENSBTAG00000010351	SNX25	Sperm-derived (provisional)
ENSBTAG00000010370	CLBA1	Sperm-derived (provisional)
ENSBTAG00000010381	PRMT9	Sperm-derived (provisional)
ENSBTAG00000010385	-	Sperm-derived (provisional)
ENSBTAG00000010387	MINDY3	Sperm-derived (provisional)
ENSBTAG00000010392	ESRRG	Sperm-derived (provisional)
ENSBTAG00000010394	MCF2L2	Sperm-derived (provisional)
ENSBTAG00000010399	TXNDC16	Sperm-derived (provisional)
ENSBTAG00000010416	RIN3	Sperm-derived (provisional)
ENSBTAG00000010419	CYP2R1	Sperm-derived (provisional)
ENSBTAG00000010420	PCDH17	Sperm-derived (provisional)
ENSBTAG00000010463	-	Sperm-derived (provisional)
ENSBTAG00000010501	SELENOV	Sperm-derived (provisional)
ENSBTAG00000010507	SLC22A16	Sperm-derived (provisional)
ENSBTAG00000010511	KAT8	Sperm-derived (provisional)
ENSBTAG00000010518	MTREX	Sperm-derived (provisional)
ENSBTAG00000010519	NEURL4	Sperm-derived (provisional)
ENSBTAG00000010571	PPAT	Sperm-derived (provisional)
ENSBTAG00000010573	FAM227A	Sperm-derived (provisional)
ENSBTAG00000010581	MAGI1	Sperm-derived (provisional)
ENSBTAG00000010591	ZNF365	Sperm-derived (provisional)
ENSBTAG00000010609	STK31	Sperm-derived (provisional)
ENSBTAG00000010630	ABHD18	Sperm-derived (provisional)
ENSBTAG00000010634	NDNF	Sperm-derived (provisional)
ENSBTAG00000010640	-	Sperm-derived (provisional)
ENSBTAG00000010653	MIGA2	Sperm-derived (provisional)
ENSBTAG00000010655	DCST1	Sperm-derived (provisional)
ENSBTAG00000010660	CACNA1C	Sperm-derived (provisional)
ENSBTAG00000010676	RBM44	Sperm-derived (provisional)
ENSBTAG00000010682	DDR1	Sperm-derived (provisional)
ENSBTAG00000010698	VARS2	Sperm-derived (provisional)
ENSBTAG00000010716	FRAS1	Sperm-derived (provisional)
ENSBTAG00000010719	ANGPTL1	Sperm-derived (provisional)
ENSBTAG00000010741	KLHL41	Sperm-derived (provisional)
ENSBTAG00000010742	PKD2L1	Sperm-derived (provisional)
ENSBTAG00000010743	FASTKD1	Sperm-derived (provisional)
ENSBTAG00000010782	KIAA1210	Sperm-derived (provisional)
ENSBTAG00000010795	ATG14	Sperm-derived (provisional)
ENSBTAG00000010803	CHML	Sperm-derived (provisional)
ENSBTAG00000010809	HID1	Sperm-derived (provisional)
ENSBTAG00000010822	PLCXD3	Sperm-derived (provisional)
ENSBTAG00000010826	EMSY	Sperm-derived (provisional)
ENSBTAG00000010829	-	Sperm-derived (provisional)
ENSBTAG00000010830	LRP1	Sperm-derived (provisional)
ENSBTAG00000010852	BTN2A2	Sperm-derived (provisional)
ENSBTAG00000010858	ABCC11	Sperm-derived (provisional)
ENSBTAG00000010868	SIAH1	Sperm-derived (provisional)
ENSBTAG00000010871	EIF4EBP3	Sperm-derived (provisional)
ENSBTAG00000010885	TSPYL1	Sperm-derived (provisional)
ENSBTAG00000010910	COPS9	Sperm-derived (provisional)
ENSBTAG00000010934	RAE1	Sperm-derived (provisional)
ENSBTAG00000010951	NHLRC3	Sperm-derived (provisional)
ENSBTAG00000010958	-	Sperm-derived (provisional)
ENSBTAG00000010967	CABCOCO1	Sperm-derived (provisional)
ENSBTAG00000010987	NFKBIZ	Sperm-derived (provisional)
ENSBTAG00000010999	IL17RD	Sperm-derived (provisional)
ENSBTAG00000011023	TMEM52B	Sperm-derived (provisional)
ENSBTAG00000011032	MCPH1	Sperm-derived (provisional)
ENSBTAG00000011048	SPATA6L	Sperm-derived (provisional)
ENSBTAG00000011052	-	Sperm-derived (provisional)
ENSBTAG00000011064	ADCK5	Sperm-derived (provisional)
ENSBTAG00000011070	RTCB	Sperm-derived (provisional)
ENSBTAG00000011071	BPIFC	Sperm-derived (provisional)
ENSBTAG00000011101	EML6	Sperm-derived (provisional)
ENSBTAG00000011103	SLC8B1	Sperm-derived (provisional)
ENSBTAG00000011113	-	Sperm-derived (provisional)
ENSBTAG00000011133	AP1S3	Sperm-derived (provisional)
ENSBTAG00000011171	PIEZO2	Sperm-derived (provisional)
ENSBTAG00000011187	FAM13A	Sperm-derived (provisional)
ENSBTAG00000011237	PKHD1	Sperm-derived (provisional)
ENSBTAG00000011241	HPDL	Sperm-derived (provisional)
ENSBTAG00000011254	OR2Z1	Sperm-derived (provisional)
ENSBTAG00000011275	SCUBE1	Sperm-derived (provisional)
ENSBTAG00000011285	TRMT1L	Sperm-derived (provisional)
ENSBTAG00000011291	DLG3	Sperm-derived (provisional)
ENSBTAG00000011315	GJA10	Sperm-derived (provisional)
ENSBTAG00000011321	NUGGC	Sperm-derived (provisional)
ENSBTAG00000011322	HIPK1	Sperm-derived (provisional)
ENSBTAG00000011330	-	Sperm-derived (provisional)
ENSBTAG00000011334	NADK2	Sperm-derived (provisional)
ENSBTAG00000011336	OTOGL	Sperm-derived (provisional)
ENSBTAG00000011345	SFMBT1	Sperm-derived (provisional)
ENSBTAG00000011363	EVI5	Sperm-derived (provisional)
ENSBTAG00000011367	LIN7A	Sperm-derived (provisional)
ENSBTAG00000011374	S1PR3	Sperm-derived (provisional)
ENSBTAG00000011379	KCNH5	Sperm-derived (provisional)
ENSBTAG00000011381	SLC30A3	Sperm-derived (provisional)
ENSBTAG00000011394	FAM214B	Sperm-derived (provisional)
ENSBTAG00000011399	YARS2	Sperm-derived (provisional)
ENSBTAG00000011402	-	Sperm-derived (provisional)
ENSBTAG00000011413	CCDC107	Sperm-derived (provisional)
ENSBTAG00000011417	CNTRL	Sperm-derived (provisional)
ENSBTAG00000011431	GBA2	Sperm-derived (provisional)
ENSBTAG00000011442	SPAG8	Sperm-derived (provisional)
ENSBTAG00000011448	CCDC175	Sperm-derived (provisional)
ENSBTAG00000011478	ELP6	Sperm-derived (provisional)
ENSBTAG00000011480	PITPNA	Sperm-derived (provisional)
ENSBTAG00000011487	PLEKHS1	Sperm-derived (provisional)
ENSBTAG00000011500	CASQ2	Sperm-derived (provisional)
ENSBTAG00000011511	-	Sperm-derived (provisional)
ENSBTAG00000011524	XRN1	Sperm-derived (provisional)
ENSBTAG00000011525	SLC5A8	Sperm-derived (provisional)
ENSBTAG00000011541	RBL1	Sperm-derived (provisional)
ENSBTAG00000011545	GDA	Sperm-derived (provisional)
ENSBTAG00000011549	TRPC2	Sperm-derived (provisional)
ENSBTAG00000011558	GPAT2	Sperm-derived (provisional)
ENSBTAG00000011567	VPS18	Sperm-derived (provisional)
ENSBTAG00000011581	BSN	Sperm-derived (provisional)
ENSBTAG00000011597	PDS5B	Sperm-derived (provisional)
ENSBTAG00000011614	PDE7A	Sperm-derived (provisional)
ENSBTAG00000011636	DDIAS	Sperm-derived (provisional)
ENSBTAG00000011638	-	Sperm-derived (provisional)
ENSBTAG00000011642	RBM27	Sperm-derived (provisional)
ENSBTAG00000011644	THSD4	Sperm-derived (provisional)
ENSBTAG00000011646	ZNF512B	Sperm-derived (provisional)
ENSBTAG00000011651	HECTD2	Sperm-derived (provisional)
ENSBTAG00000011661	CEP152	Sperm-derived (provisional)
ENSBTAG00000011689	LENG8	Sperm-derived (provisional)
ENSBTAG00000011702	ENTPD3	Sperm-derived (provisional)
ENSBTAG00000011733	GIPC2	Sperm-derived (provisional)
ENSBTAG00000011744	USP31	Sperm-derived (provisional)
ENSBTAG00000011756	-	Sperm-derived (provisional)
ENSBTAG00000011761	LRP6	Sperm-derived (provisional)
ENSBTAG00000011772	PPP1R12B	Sperm-derived (provisional)
ENSBTAG00000011780	SLITRK4	Sperm-derived (provisional)
ENSBTAG00000011789	REST	Sperm-derived (provisional)
ENSBTAG00000011790	MED14	Sperm-derived (provisional)
ENSBTAG00000011796	TRMT5	Sperm-derived (provisional)
ENSBTAG00000011812	DIMT1	Sperm-derived (provisional)
ENSBTAG00000011819	PHF14	Sperm-derived (provisional)
ENSBTAG00000011822	ARMH1	Sperm-derived (provisional)
ENSBTAG00000011825	TRIR	Sperm-derived (provisional)
ENSBTAG00000011831	SPPL2A	Sperm-derived (provisional)
ENSBTAG00000011838	PCED1B	Sperm-derived (provisional)
ENSBTAG00000011841	TCTN3	Sperm-derived (provisional)
ENSBTAG00000011844	-	Sperm-derived (provisional)
ENSBTAG00000011857	PPM1H	Sperm-derived (provisional)
ENSBTAG00000011860	SUPT20H	Sperm-derived (provisional)
ENSBTAG00000011862	PCDH20	Sperm-derived (provisional)
ENSBTAG00000011888	CCDC24	Sperm-derived (provisional)
ENSBTAG00000011894	C22H3orf62	Sperm-derived (provisional)
ENSBTAG00000011908	CPQ	Sperm-derived (provisional)
ENSBTAG00000011911	-	Sperm-derived (provisional)
ENSBTAG00000011926	-	Sperm-derived (provisional)
ENSBTAG00000011936	ATP8B4	Sperm-derived (provisional)
ENSBTAG00000011945	TAF7	Sperm-derived (provisional)
ENSBTAG00000011946	ODR4	Sperm-derived (provisional)
ENSBTAG00000011950	EMC1	Sperm-derived (provisional)
ENSBTAG00000011964	DIS3L2	Sperm-derived (provisional)
ENSBTAG00000011987	ERG28	Sperm-derived (provisional)
ENSBTAG00000011988	KIAA0100	Sperm-derived (provisional)
ENSBTAG00000011992	PTH2R	Sperm-derived (provisional)
ENSBTAG00000012015	FSIP1	Sperm-derived (provisional)
ENSBTAG00000012031	ATG9B	Sperm-derived (provisional)
ENSBTAG00000012047	JAK2	Sperm-derived (provisional)
ENSBTAG00000012053	ACCSL	Sperm-derived (provisional)
ENSBTAG00000012067	EPG5	Sperm-derived (provisional)
ENSBTAG00000012068	BRIP1	Sperm-derived (provisional)
ENSBTAG00000012070	INTS2	Sperm-derived (provisional)
ENSBTAG00000012073	VOPP1	Sperm-derived (provisional)
ENSBTAG00000012077	SLF2	Sperm-derived (provisional)
ENSBTAG00000012086	CNOT8	Sperm-derived (provisional)
ENSBTAG00000012087	NHLRC1	Sperm-derived (provisional)
ENSBTAG00000012095	GEMIN5	Sperm-derived (provisional)
ENSBTAG00000012102	TCF25	Sperm-derived (provisional)
ENSBTAG00000012111	PRDM5	Sperm-derived (provisional)
ENSBTAG00000012112	SLC7A6	Sperm-derived (provisional)
ENSBTAG00000012132	-	Sperm-derived (provisional)
ENSBTAG00000012135	LARP1B	Sperm-derived (provisional)
ENSBTAG00000012140	ADGRG7	Sperm-derived (provisional)
ENSBTAG00000012143	TECPR2	Sperm-derived (provisional)
ENSBTAG00000012171	-	Sperm-derived (provisional)
ENSBTAG00000012189	TMEM86B	Sperm-derived (provisional)
ENSBTAG00000012193	TTC28	Sperm-derived (provisional)
ENSBTAG00000012201	CYP3A5	Sperm-derived (provisional)
ENSBTAG00000012213	WAPL	Sperm-derived (provisional)
ENSBTAG00000012239	SLC37A3	Sperm-derived (provisional)
ENSBTAG00000012244	TUBA1B	Sperm-derived (provisional)
ENSBTAG00000012250	BLOC1S6	Sperm-derived (provisional)
ENSBTAG00000012253	37104	Sperm-derived (provisional)
ENSBTAG00000012267	ZFC3H1	Sperm-derived (provisional)
ENSBTAG00000012278	MTMR12	Sperm-derived (provisional)
ENSBTAG00000012296	GABRG1	Sperm-derived (provisional)
ENSBTAG00000012305	ADGRL2	Sperm-derived (provisional)
ENSBTAG00000012312	ROR1	Sperm-derived (provisional)
ENSBTAG00000012317	PNP	Sperm-derived (provisional)
ENSBTAG00000012325	-	Sperm-derived (provisional)
ENSBTAG00000012332	C11H2orf49	Sperm-derived (provisional)
ENSBTAG00000012334	ALS2CR12	Sperm-derived (provisional)
ENSBTAG00000012357	-	Sperm-derived (provisional)
ENSBTAG00000012375	KLHL9	Sperm-derived (provisional)
ENSBTAG00000012376	-	Sperm-derived (provisional)
ENSBTAG00000012385	NFX1	Sperm-derived (provisional)
ENSBTAG00000012389	-	Sperm-derived (provisional)
ENSBTAG00000012390	ZNF483	Sperm-derived (provisional)
ENSBTAG00000012391	MINDY2	Sperm-derived (provisional)
ENSBTAG00000012394	CCDC85A	Sperm-derived (provisional)
ENSBTAG00000012417	ARL14EP	Sperm-derived (provisional)
ENSBTAG00000012434	ENOX1	Sperm-derived (provisional)
ENSBTAG00000012447	PPP1CB	Sperm-derived (provisional)
ENSBTAG00000012448	CCDC91	Sperm-derived (provisional)
ENSBTAG00000012449	-	Sperm-derived (provisional)
ENSBTAG00000012465	FOXC2	Sperm-derived (provisional)
ENSBTAG00000012467	MASP1	Sperm-derived (provisional)
ENSBTAG00000012481	RANGAP1	Sperm-derived (provisional)
ENSBTAG00000012482	CDCP1	Sperm-derived (provisional)
ENSBTAG00000012505	ARHGEF17	Sperm-derived (provisional)
ENSBTAG00000012535	SCRG1	Sperm-derived (provisional)
ENSBTAG00000012541	CHP2	Sperm-derived (provisional)
ENSBTAG00000012554	ANKAR	Sperm-derived (provisional)
ENSBTAG00000012558	ADAMTS12	Sperm-derived (provisional)
ENSBTAG00000012561	ORMDL1	Sperm-derived (provisional)
ENSBTAG00000012564	KANSL1	Sperm-derived (provisional)
ENSBTAG00000012565	PCNX1	Sperm-derived (provisional)
ENSBTAG00000012566	MAP10	Sperm-derived (provisional)
ENSBTAG00000012581	TIMMDC1	Sperm-derived (provisional)
ENSBTAG00000012582	IARS2	Sperm-derived (provisional)
ENSBTAG00000012587	BABAM1	Sperm-derived (provisional)
ENSBTAG00000012615	ZEB2	Sperm-derived (provisional)
ENSBTAG00000012620	RETREG2	Sperm-derived (provisional)
ENSBTAG00000012647	-	Sperm-derived (provisional)
ENSBTAG00000012648	ZSWIM5	Sperm-derived (provisional)
ENSBTAG00000012649	LSM8	Sperm-derived (provisional)
ENSBTAG00000012657	ZSWIM8	Sperm-derived (provisional)
ENSBTAG00000012658	TMA16	Sperm-derived (provisional)
ENSBTAG00000012674	CNKSR3	Sperm-derived (provisional)
ENSBTAG00000012681	CORO2B	Sperm-derived (provisional)
ENSBTAG00000012693	-	Sperm-derived (provisional)
ENSBTAG00000012703	GLO1	Sperm-derived (provisional)
ENSBTAG00000012715	KIF26B	Sperm-derived (provisional)
ENSBTAG00000012721	HOGA1	Sperm-derived (provisional)
ENSBTAG00000012725	C10H14orf93	Sperm-derived (provisional)
ENSBTAG00000012729	ARHGEF9	Sperm-derived (provisional)
ENSBTAG00000012775	-	Sperm-derived (provisional)
ENSBTAG00000012789	PRKD1	Sperm-derived (provisional)
ENSBTAG00000012793	-	Sperm-derived (provisional)
ENSBTAG00000012815	CLEC12A	Sperm-derived (provisional)
ENSBTAG00000012833	ATG2B	Sperm-derived (provisional)
ENSBTAG00000012837	COL6A6	Sperm-derived (provisional)
ENSBTAG00000012846	KIAA1549L	Sperm-derived (provisional)
ENSBTAG00000012850	NME9	Sperm-derived (provisional)
ENSBTAG00000012889	NETO1	Sperm-derived (provisional)
ENSBTAG00000012900	TMEM229B	Sperm-derived (provisional)
ENSBTAG00000012904	EDEM1	Sperm-derived (provisional)
ENSBTAG00000012926	TM6SF1	Sperm-derived (provisional)
ENSBTAG00000012929	CEP85L	Sperm-derived (provisional)
ENSBTAG00000012937	ACAD8	Sperm-derived (provisional)
ENSBTAG00000012940	TMEM25	Sperm-derived (provisional)
ENSBTAG00000012953	ASTN1	Sperm-derived (provisional)
ENSBTAG00000012955	TRUB1	Sperm-derived (provisional)
ENSBTAG00000012969	DKK2	Sperm-derived (provisional)
ENSBTAG00000012972	CYP2U1	Sperm-derived (provisional)
ENSBTAG00000012976	WLS	Sperm-derived (provisional)
ENSBTAG00000012999	PRDM4	Sperm-derived (provisional)
ENSBTAG00000013010	CCDC126	Sperm-derived (provisional)
ENSBTAG00000013016	GNAI3	Sperm-derived (provisional)
ENSBTAG00000013020	-	Sperm-derived (provisional)
ENSBTAG00000013023	MAP4K4	Sperm-derived (provisional)
ENSBTAG00000013029	ARNTL	Sperm-derived (provisional)
ENSBTAG00000013043	AP5M1	Sperm-derived (provisional)
ENSBTAG00000013050	ZNF277	Sperm-derived (provisional)
ENSBTAG00000013060	IQGAP1	Sperm-derived (provisional)
ENSBTAG00000013078	DNAH11	Sperm-derived (provisional)
ENSBTAG00000013079	CTCFL	Sperm-derived (provisional)
ENSBTAG00000013107	SHANK1	Sperm-derived (provisional)
ENSBTAG00000013117	CACNA2D3	Sperm-derived (provisional)
ENSBTAG00000013120	ARMH3	Sperm-derived (provisional)
ENSBTAG00000013132	MTX3	Sperm-derived (provisional)
ENSBTAG00000013142	MYNN	Sperm-derived (provisional)
ENSBTAG00000013143	BAG4	Sperm-derived (provisional)
ENSBTAG00000013175	KIAA0355	Sperm-derived (provisional)
ENSBTAG00000013196	STK17B	Sperm-derived (provisional)
ENSBTAG00000013198	-	Sperm-derived (provisional)
ENSBTAG00000013202	PLCZ1	Sperm-derived (provisional)
ENSBTAG00000013203	GP5	Sperm-derived (provisional)
ENSBTAG00000013215	MREG	Sperm-derived (provisional)
ENSBTAG00000013219	PEX5L	Sperm-derived (provisional)
ENSBTAG00000013234	-	Sperm-derived (provisional)
ENSBTAG00000013249	SALL2	Sperm-derived (provisional)
ENSBTAG00000013251	HDGFL2	Sperm-derived (provisional)
ENSBTAG00000013256	LGR5	Sperm-derived (provisional)
ENSBTAG00000013266	PMFBP1	Sperm-derived (provisional)
ENSBTAG00000013292	SIDT1	Sperm-derived (provisional)
ENSBTAG00000013302	R3HDM1	Sperm-derived (provisional)
ENSBTAG00000013305	-	Sperm-derived (provisional)
ENSBTAG00000013309	SRSF4	Sperm-derived (provisional)
ENSBTAG00000013343	FTL	Sperm-derived (provisional)
ENSBTAG00000013357	PUM3	Sperm-derived (provisional)
ENSBTAG00000013358	RPS23	Sperm-derived (provisional)
ENSBTAG00000013369	COL14A1	Sperm-derived (provisional)
ENSBTAG00000013378	-	Sperm-derived (provisional)
ENSBTAG00000013380	CEP192	Sperm-derived (provisional)
ENSBTAG00000013420	FSD1L	Sperm-derived (provisional)
ENSBTAG00000013439	ARHGEF26	Sperm-derived (provisional)
ENSBTAG00000013454	TAB2	Sperm-derived (provisional)
ENSBTAG00000013464	CEP97	Sperm-derived (provisional)
ENSBTAG00000013465	NXPE3	Sperm-derived (provisional)
ENSBTAG00000013499	LHX9	Sperm-derived (provisional)
ENSBTAG00000013511	VWA5B1	Sperm-derived (provisional)
ENSBTAG00000013515	INTS13	Sperm-derived (provisional)
ENSBTAG00000013525	MPIG6B	Sperm-derived (provisional)
ENSBTAG00000013531	CENPS	Sperm-derived (provisional)
ENSBTAG00000013537	FER1L6	Sperm-derived (provisional)
ENSBTAG00000013550	PRKCG	Sperm-derived (provisional)
ENSBTAG00000013551	NOX3	Sperm-derived (provisional)
ENSBTAG00000013562	SKP2	Sperm-derived (provisional)
ENSBTAG00000013589	CHMP3	Sperm-derived (provisional)
ENSBTAG00000013598	RSPO2	Sperm-derived (provisional)
ENSBTAG00000013616	AP4E1	Sperm-derived (provisional)
ENSBTAG00000013628	PHYKPL	Sperm-derived (provisional)
ENSBTAG00000013638	IQCH	Sperm-derived (provisional)
ENSBTAG00000013640	KLRG1	Sperm-derived (provisional)
ENSBTAG00000013658	ERC1	Sperm-derived (provisional)
ENSBTAG00000013662	COL8A1	Sperm-derived (provisional)
ENSBTAG00000013663	CMSS1	Sperm-derived (provisional)
ENSBTAG00000013664	FILIP1L	Sperm-derived (provisional)
ENSBTAG00000013697	CLASRP	Sperm-derived (provisional)
ENSBTAG00000013715	BRINP2	Sperm-derived (provisional)
ENSBTAG00000013716	NR2C2	Sperm-derived (provisional)
ENSBTAG00000013720	KRT86	Sperm-derived (provisional)
ENSBTAG00000013722	AARS2	Sperm-derived (provisional)
ENSBTAG00000013725	RBSN	Sperm-derived (provisional)
ENSBTAG00000013737	MROH8	Sperm-derived (provisional)
ENSBTAG00000013759	TSPAN9	Sperm-derived (provisional)
ENSBTAG00000013763	C26H10orf82	Sperm-derived (provisional)
ENSBTAG00000013768	NPSR1	Sperm-derived (provisional)
ENSBTAG00000013790	MAP3K1	Sperm-derived (provisional)
ENSBTAG00000013806	EFHB	Sperm-derived (provisional)
ENSBTAG00000013810	GABBR2	Sperm-derived (provisional)
ENSBTAG00000013822	GAS2L3	Sperm-derived (provisional)
ENSBTAG00000013836	-	Sperm-derived (provisional)
ENSBTAG00000013838	ALLC	Sperm-derived (provisional)
ENSBTAG00000013848	ADGRD1	Sperm-derived (provisional)
ENSBTAG00000013867	DLGAP3	Sperm-derived (provisional)
ENSBTAG00000013877	HORMAD2	Sperm-derived (provisional)
ENSBTAG00000013879	DGKH	Sperm-derived (provisional)
ENSBTAG00000013899	LARP4B	Sperm-derived (provisional)
ENSBTAG00000013917	-	Sperm-derived (provisional)
ENSBTAG00000013920	-	Sperm-derived (provisional)
ENSBTAG00000013927	GSTCD	Sperm-derived (provisional)
ENSBTAG00000013928	WFDC2	Sperm-derived (provisional)
ENSBTAG00000013930	ATP5F1C	Sperm-derived (provisional)
ENSBTAG00000013937	SPICE1	Sperm-derived (provisional)
ENSBTAG00000013938	PHC3	Sperm-derived (provisional)
ENSBTAG00000013957	GALNT3	Sperm-derived (provisional)
ENSBTAG00000013976	AGBL3	Sperm-derived (provisional)
ENSBTAG00000013983	ZC2HC1C	Sperm-derived (provisional)
ENSBTAG00000013989	JHY	Sperm-derived (provisional)
ENSBTAG00000013994	BSX	Sperm-derived (provisional)
ENSBTAG00000014002	CEP95	Sperm-derived (provisional)
ENSBTAG00000014020	RTKN2	Sperm-derived (provisional)
ENSBTAG00000014030	FGD6	Sperm-derived (provisional)
ENSBTAG00000014054	CFAP206	Sperm-derived (provisional)
ENSBTAG00000014063	DNAH8	Sperm-derived (provisional)
ENSBTAG00000014068	VDAC3	Sperm-derived (provisional)
ENSBTAG00000014089	PPCDC	Sperm-derived (provisional)
ENSBTAG00000014096	PCNX4	Sperm-derived (provisional)
ENSBTAG00000014137	CEP164	Sperm-derived (provisional)
ENSBTAG00000014138	MTM1	Sperm-derived (provisional)
ENSBTAG00000014141	SPATA4	Sperm-derived (provisional)
ENSBTAG00000014144	CCDC113	Sperm-derived (provisional)
ENSBTAG00000014159	TTL	Sperm-derived (provisional)
ENSBTAG00000014161	ARMC10	Sperm-derived (provisional)
ENSBTAG00000014179	SLC12A5	Sperm-derived (provisional)
ENSBTAG00000014187	PPM1N	Sperm-derived (provisional)
ENSBTAG00000014189	RGS6	Sperm-derived (provisional)
ENSBTAG00000014192	LRRTM2	Sperm-derived (provisional)
ENSBTAG00000014197	SLC38A4	Sperm-derived (provisional)
ENSBTAG00000014250	ZC3HAV1L	Sperm-derived (provisional)
ENSBTAG00000014252	SPTLC3	Sperm-derived (provisional)
ENSBTAG00000014255	VPS50	Sperm-derived (provisional)
ENSBTAG00000014289	ZFYVE9	Sperm-derived (provisional)
ENSBTAG00000014300	SLC6A5	Sperm-derived (provisional)
ENSBTAG00000014302	TOMM70	Sperm-derived (provisional)
ENSBTAG00000014306	DOP1B	Sperm-derived (provisional)
ENSBTAG00000014319	DNM3	Sperm-derived (provisional)
ENSBTAG00000014322	FAM234B	Sperm-derived (provisional)
ENSBTAG00000014325	C3H1orf109	Sperm-derived (provisional)
ENSBTAG00000014335	CYP17A1	Sperm-derived (provisional)
ENSBTAG00000014339	PUS3	Sperm-derived (provisional)
ENSBTAG00000014355	MYCBPAP	Sperm-derived (provisional)
ENSBTAG00000014359	DRAXIN	Sperm-derived (provisional)
ENSBTAG00000014361	FAM160B2	Sperm-derived (provisional)
ENSBTAG00000014370	NETO2	Sperm-derived (provisional)
ENSBTAG00000014375	TMCC3	Sperm-derived (provisional)
ENSBTAG00000014382	KANK4	Sperm-derived (provisional)
ENSBTAG00000014387	PRKAB2	Sperm-derived (provisional)
ENSBTAG00000014399	QSER1	Sperm-derived (provisional)
ENSBTAG00000014405	OSBPL6	Sperm-derived (provisional)
ENSBTAG00000014429	KMT2D	Sperm-derived (provisional)
ENSBTAG00000014471	AKAP2	Sperm-derived (provisional)
ENSBTAG00000014486	ATP12A	Sperm-derived (provisional)
ENSBTAG00000014490	DDX39B	Sperm-derived (provisional)
ENSBTAG00000014515	-	Sperm-derived (provisional)
ENSBTAG00000014530	NTNG1	Sperm-derived (provisional)
ENSBTAG00000014538	HPCAL4	Sperm-derived (provisional)
ENSBTAG00000014541	PDGFA	Sperm-derived (provisional)
ENSBTAG00000014546	CLEC7A	Sperm-derived (provisional)
ENSBTAG00000014550	GLT8D1	Sperm-derived (provisional)
ENSBTAG00000014561	KIF1BP	Sperm-derived (provisional)
ENSBTAG00000014567	-	Sperm-derived (provisional)
ENSBTAG00000014574	CFAP43	Sperm-derived (provisional)
ENSBTAG00000014576	GUCY1A1	Sperm-derived (provisional)
ENSBTAG00000014581	MLIP	Sperm-derived (provisional)
ENSBTAG00000014592	AFG1L	Sperm-derived (provisional)
ENSBTAG00000014593	-	Sperm-derived (provisional)
ENSBTAG00000014599	LRRC66	Sperm-derived (provisional)
ENSBTAG00000014609	PPP1R12A	Sperm-derived (provisional)
ENSBTAG00000014612	DOCK2	Sperm-derived (provisional)
ENSBTAG00000014623	MCM8	Sperm-derived (provisional)
ENSBTAG00000014636	ZFHX3	Sperm-derived (provisional)
ENSBTAG00000014638	TRPC7	Sperm-derived (provisional)
ENSBTAG00000014644	DUS2	Sperm-derived (provisional)
ENSBTAG00000014652	TRPM8	Sperm-derived (provisional)
ENSBTAG00000014660	WDR53	Sperm-derived (provisional)
ENSBTAG00000014696	CYB5D1	Sperm-derived (provisional)
ENSBTAG00000014697	SMARCC2	Sperm-derived (provisional)
ENSBTAG00000014721	MUC4	Sperm-derived (provisional)
ENSBTAG00000014735	HOXA13	Sperm-derived (provisional)
ENSBTAG00000014751	ZIC1	Sperm-derived (provisional)
ENSBTAG00000014758	WIF1	Sperm-derived (provisional)
ENSBTAG00000014766	SRSF1	Sperm-derived (provisional)
ENSBTAG00000014779	NISCH	Sperm-derived (provisional)
ENSBTAG00000014786	PBRM1	Sperm-derived (provisional)
ENSBTAG00000014791	CTH	Sperm-derived (provisional)
ENSBTAG00000014792	MAP4K5	Sperm-derived (provisional)
ENSBTAG00000014814	BICRAL	Sperm-derived (provisional)
ENSBTAG00000014829	MYRFL	Sperm-derived (provisional)
ENSBTAG00000014857	-	Sperm-derived (provisional)
ENSBTAG00000014889	DCBLD2	Sperm-derived (provisional)
ENSBTAG00000014906	VCAN	Sperm-derived (provisional)
ENSBTAG00000014907	IL11RA	Sperm-derived (provisional)
ENSBTAG00000014915	ETV5	Sperm-derived (provisional)
ENSBTAG00000014920	SEMA3E	Sperm-derived (provisional)
ENSBTAG00000014922	SHB	Sperm-derived (provisional)
ENSBTAG00000014936	SLC25A51	Sperm-derived (provisional)
ENSBTAG00000014948	NUTM1	Sperm-derived (provisional)
ENSBTAG00000014953	-	Sperm-derived (provisional)
ENSBTAG00000014995	THAP8	Sperm-derived (provisional)
ENSBTAG00000015001	OVOL3	Sperm-derived (provisional)
ENSBTAG00000015011	C25H7orf43	Sperm-derived (provisional)
ENSBTAG00000015012	PTRHD1	Sperm-derived (provisional)
ENSBTAG00000015019	STN1	Sperm-derived (provisional)
ENSBTAG00000015037	GAREM2	Sperm-derived (provisional)
ENSBTAG00000015061	-	Sperm-derived (provisional)
ENSBTAG00000015065	TMPRSS7	Sperm-derived (provisional)
ENSBTAG00000015077	-	Sperm-derived (provisional)
ENSBTAG00000015084	MT4	Sperm-derived (provisional)
ENSBTAG00000015109	TOB2	Sperm-derived (provisional)
ENSBTAG00000015148	METTL3	Sperm-derived (provisional)
ENSBTAG00000015155	HACD3	Sperm-derived (provisional)
ENSBTAG00000015157	GRAP2	Sperm-derived (provisional)
ENSBTAG00000015158	INTS14	Sperm-derived (provisional)
ENSBTAG00000015166	PNLDC1	Sperm-derived (provisional)
ENSBTAG00000015170	LCT	Sperm-derived (provisional)
ENSBTAG00000015181	EPM2A	Sperm-derived (provisional)
ENSBTAG00000015190	RMC1	Sperm-derived (provisional)
ENSBTAG00000015191	ABCC6	Sperm-derived (provisional)
ENSBTAG00000015198	DZIP1L	Sperm-derived (provisional)
ENSBTAG00000015202	DMAC2L	Sperm-derived (provisional)
ENSBTAG00000015208	CARMIL3	Sperm-derived (provisional)
ENSBTAG00000015220	38200	Sperm-derived (provisional)
ENSBTAG00000015225	NUP58	Sperm-derived (provisional)
ENSBTAG00000015226	BRSK1	Sperm-derived (provisional)
ENSBTAG00000015229	DNAJC5B	Sperm-derived (provisional)
ENSBTAG00000015235	HMCN1	Sperm-derived (provisional)
ENSBTAG00000015238	DSC3	Sperm-derived (provisional)
ENSBTAG00000015242	SLC18B1	Sperm-derived (provisional)
ENSBTAG00000015244	-	Sperm-derived (provisional)
ENSBTAG00000015253	COX19	Sperm-derived (provisional)
ENSBTAG00000015255	ST6GALNAC2	Sperm-derived (provisional)
ENSBTAG00000015258	-	Sperm-derived (provisional)
ENSBTAG00000015265	TIGD2	Sperm-derived (provisional)
ENSBTAG00000015291	ORC4	Sperm-derived (provisional)
ENSBTAG00000015303	MPP6	Sperm-derived (provisional)
ENSBTAG00000015307	FBN2	Sperm-derived (provisional)
ENSBTAG00000015317	SLC4A10	Sperm-derived (provisional)
ENSBTAG00000015326	GSDME	Sperm-derived (provisional)
ENSBTAG00000015329	MINDY1	Sperm-derived (provisional)
ENSBTAG00000015330	-	Sperm-derived (provisional)
ENSBTAG00000015335	ADGRB3	Sperm-derived (provisional)
ENSBTAG00000015336	PRUNE1	Sperm-derived (provisional)
ENSBTAG00000015338	DSCC1	Sperm-derived (provisional)
ENSBTAG00000015354	ZDHHC9	Sperm-derived (provisional)
ENSBTAG00000015371	GABPB2	Sperm-derived (provisional)
ENSBTAG00000015377	EPHB1	Sperm-derived (provisional)
ENSBTAG00000015378	-	Sperm-derived (provisional)
ENSBTAG00000015380	SLC16A4	Sperm-derived (provisional)
ENSBTAG00000015381	ARHGAP18	Sperm-derived (provisional)
ENSBTAG00000015396	RBM24	Sperm-derived (provisional)
ENSBTAG00000015402	GREB1	Sperm-derived (provisional)
ENSBTAG00000015412	TGM7	Sperm-derived (provisional)
ENSBTAG00000015415	UNC80	Sperm-derived (provisional)
ENSBTAG00000015424	WDR12	Sperm-derived (provisional)
ENSBTAG00000015432	TMEM231	Sperm-derived (provisional)
ENSBTAG00000015438	RRBP1	Sperm-derived (provisional)
ENSBTAG00000015444	LETM2	Sperm-derived (provisional)
ENSBTAG00000015449	PPEF2	Sperm-derived (provisional)
ENSBTAG00000015450	CPEB3	Sperm-derived (provisional)
ENSBTAG00000015459	KCNA2	Sperm-derived (provisional)
ENSBTAG00000015463	TTI2	Sperm-derived (provisional)
ENSBTAG00000015470	SYPL2	Sperm-derived (provisional)
ENSBTAG00000015474	SRSF11	Sperm-derived (provisional)
ENSBTAG00000015475	MORC1	Sperm-derived (provisional)
ENSBTAG00000015482	ANKRD13C	Sperm-derived (provisional)
ENSBTAG00000015483	CCR8	Sperm-derived (provisional)
ENSBTAG00000015521	GEMIN6	Sperm-derived (provisional)
ENSBTAG00000015526	PIWIL3	Sperm-derived (provisional)
ENSBTAG00000015533	DISP3	Sperm-derived (provisional)
ENSBTAG00000015535	NEK8	Sperm-derived (provisional)
ENSBTAG00000015539	RAPGEF5	Sperm-derived (provisional)
ENSBTAG00000015546	RIOX2	Sperm-derived (provisional)
ENSBTAG00000015547	SLC26A3	Sperm-derived (provisional)
ENSBTAG00000015549	PCDH18	Sperm-derived (provisional)
ENSBTAG00000015553	SCAI	Sperm-derived (provisional)
ENSBTAG00000015554	TMF1	Sperm-derived (provisional)
ENSBTAG00000015584	BMI1	Sperm-derived (provisional)
ENSBTAG00000015593	KIAA0753	Sperm-derived (provisional)
ENSBTAG00000015599	PRKD2	Sperm-derived (provisional)
ENSBTAG00000015602	MRNIP	Sperm-derived (provisional)
ENSBTAG00000015615	THEMIS	Sperm-derived (provisional)
ENSBTAG00000015644	EID2	Sperm-derived (provisional)
ENSBTAG00000015647	CYP4X1	Sperm-derived (provisional)
ENSBTAG00000015648	DNAJC21	Sperm-derived (provisional)
ENSBTAG00000015650	TNN	Sperm-derived (provisional)
ENSBTAG00000015662	IMPG2	Sperm-derived (provisional)
ENSBTAG00000015666	-	Sperm-derived (provisional)
ENSBTAG00000015670	PAK3	Sperm-derived (provisional)
ENSBTAG00000015692	HSPA4L	Sperm-derived (provisional)
ENSBTAG00000015700	ELOVL3	Sperm-derived (provisional)
ENSBTAG00000015716	ERO1A	Sperm-derived (provisional)
ENSBTAG00000015718	CASP8	Sperm-derived (provisional)
ENSBTAG00000015727	IFI47	Sperm-derived (provisional)
ENSBTAG00000015743	GMPR	Sperm-derived (provisional)
ENSBTAG00000015752	-	Sperm-derived (provisional)
ENSBTAG00000015773	LRGUK	Sperm-derived (provisional)
ENSBTAG00000015775	-	Sperm-derived (provisional)
ENSBTAG00000015776	MFSD14A	Sperm-derived (provisional)
ENSBTAG00000015781	TRMT13	Sperm-derived (provisional)
ENSBTAG00000015788	CCDC171	Sperm-derived (provisional)
ENSBTAG00000015792	-	Sperm-derived (provisional)
ENSBTAG00000015825	CCDC65	Sperm-derived (provisional)
ENSBTAG00000015827	PRP1	Sperm-derived (provisional)
ENSBTAG00000015830	SLC5A5	Sperm-derived (provisional)
ENSBTAG00000015840	HOXD1	Sperm-derived (provisional)
ENSBTAG00000015848	PHKA1	Sperm-derived (provisional)
ENSBTAG00000015849	PNPLA4	Sperm-derived (provisional)
ENSBTAG00000015856	CFAP126	Sperm-derived (provisional)
ENSBTAG00000015885	PPFIA4	Sperm-derived (provisional)
ENSBTAG00000015887	FOXJ3	Sperm-derived (provisional)
ENSBTAG00000015905	ARHGAP32	Sperm-derived (provisional)
ENSBTAG00000015907	IRX4	Sperm-derived (provisional)
ENSBTAG00000015913	MFHAS1	Sperm-derived (provisional)
ENSBTAG00000015924	CALB1	Sperm-derived (provisional)
ENSBTAG00000015936	BRINP1	Sperm-derived (provisional)
ENSBTAG00000015938	ARAP3	Sperm-derived (provisional)
ENSBTAG00000015974	FLVCR1	Sperm-derived (provisional)
ENSBTAG00000015987	-	Sperm-derived (provisional)
ENSBTAG00000016000	CARF	Sperm-derived (provisional)
ENSBTAG00000016002	FAM169A	Sperm-derived (provisional)
ENSBTAG00000016012	WNT3	Sperm-derived (provisional)
ENSBTAG00000016013	ASB14	Sperm-derived (provisional)
ENSBTAG00000016017	CCDC40	Sperm-derived (provisional)
ENSBTAG00000016032	-	Sperm-derived (provisional)
ENSBTAG00000016033	HOXD9	Sperm-derived (provisional)
ENSBTAG00000016063	DNER	Sperm-derived (provisional)
ENSBTAG00000016074	-	Sperm-derived (provisional)
ENSBTAG00000016075	EMC8	Sperm-derived (provisional)
ENSBTAG00000016076	TRAK1	Sperm-derived (provisional)
ENSBTAG00000016079	COX4I1	Sperm-derived (provisional)
ENSBTAG00000016107	PCYT1B	Sperm-derived (provisional)
ENSBTAG00000016142	CYB5R2	Sperm-derived (provisional)
ENSBTAG00000016145	ADAMTS19	Sperm-derived (provisional)
ENSBTAG00000016146	-	Sperm-derived (provisional)
ENSBTAG00000016177	FGL1	Sperm-derived (provisional)
ENSBTAG00000016187	GRM6	Sperm-derived (provisional)
ENSBTAG00000016191	ZNF32	Sperm-derived (provisional)
ENSBTAG00000016198	EP300	Sperm-derived (provisional)
ENSBTAG00000016202	TREH	Sperm-derived (provisional)
ENSBTAG00000016221	AMOT	Sperm-derived (provisional)
ENSBTAG00000016223	SCRN1	Sperm-derived (provisional)
ENSBTAG00000016234	DUOX2	Sperm-derived (provisional)
ENSBTAG00000016236	SLC12A6	Sperm-derived (provisional)
ENSBTAG00000016244	VWA3A	Sperm-derived (provisional)
ENSBTAG00000016246	DUOX1	Sperm-derived (provisional)
ENSBTAG00000016250	AKTIP	Sperm-derived (provisional)
ENSBTAG00000016259	KIAA1958	Sperm-derived (provisional)
ENSBTAG00000016274	CCDC38	Sperm-derived (provisional)
ENSBTAG00000016276	HAL	Sperm-derived (provisional)
ENSBTAG00000016277	MARC2	Sperm-derived (provisional)
ENSBTAG00000016283	TMEM63C	Sperm-derived (provisional)
ENSBTAG00000016293	TRIM77	Sperm-derived (provisional)
ENSBTAG00000016320	LMO1	Sperm-derived (provisional)
ENSBTAG00000016323	SLC7A14	Sperm-derived (provisional)
ENSBTAG00000016324	FBXL13	Sperm-derived (provisional)
ENSBTAG00000016326	C3H1orf52	Sperm-derived (provisional)
ENSBTAG00000016338	SPPL3	Sperm-derived (provisional)
ENSBTAG00000016360	TVP23A	Sperm-derived (provisional)
ENSBTAG00000016369	TSEN15	Sperm-derived (provisional)
ENSBTAG00000016370	SLC35G6	Sperm-derived (provisional)
ENSBTAG00000016396	PDE11A	Sperm-derived (provisional)
ENSBTAG00000016397	CDYL	Sperm-derived (provisional)
ENSBTAG00000016435	NOM1	Sperm-derived (provisional)
ENSBTAG00000016438	TERB1	Sperm-derived (provisional)
ENSBTAG00000016462	TCF4	Sperm-derived (provisional)
ENSBTAG00000016472	-	Sperm-derived (provisional)
ENSBTAG00000016505	TMC7	Sperm-derived (provisional)
ENSBTAG00000016512	TTC21B	Sperm-derived (provisional)
ENSBTAG00000016516	CYB5R3	Sperm-derived (provisional)
ENSBTAG00000016523	DNAH10	Sperm-derived (provisional)
ENSBTAG00000016525	ITGA1	Sperm-derived (provisional)
ENSBTAG00000016527	FAM241B	Sperm-derived (provisional)
ENSBTAG00000016541	CAMK1G	Sperm-derived (provisional)
ENSBTAG00000016549	CARMIL1	Sperm-derived (provisional)
ENSBTAG00000016556	GCSAM	Sperm-derived (provisional)
ENSBTAG00000016564	NPRL3	Sperm-derived (provisional)
ENSBTAG00000016582	GTF3C6	Sperm-derived (provisional)
ENSBTAG00000016598	DYNC1H1	Sperm-derived (provisional)
ENSBTAG00000016613	KCNH6	Sperm-derived (provisional)
ENSBTAG00000016618	DSTYK	Sperm-derived (provisional)
ENSBTAG00000016622	TCAIM	Sperm-derived (provisional)
ENSBTAG00000016625	TMEM131L	Sperm-derived (provisional)
ENSBTAG00000016629	ADCY9	Sperm-derived (provisional)
ENSBTAG00000016651	ISL2	Sperm-derived (provisional)
ENSBTAG00000016664	SLC2A4RG	Sperm-derived (provisional)
ENSBTAG00000016666	RELCH	Sperm-derived (provisional)
ENSBTAG00000016684	ZNF202	Sperm-derived (provisional)
ENSBTAG00000016685	FMO4	Sperm-derived (provisional)
ENSBTAG00000016691	LACC1	Sperm-derived (provisional)
ENSBTAG00000016692	DSCAML1	Sperm-derived (provisional)
ENSBTAG00000016695	KCNG4	Sperm-derived (provisional)
ENSBTAG00000016712	CLCA3	Sperm-derived (provisional)
ENSBTAG00000016717	CEP68	Sperm-derived (provisional)
ENSBTAG00000016721	ZNF791	Sperm-derived (provisional)
ENSBTAG00000016726	KIF15	Sperm-derived (provisional)
ENSBTAG00000016729	KCNT2	Sperm-derived (provisional)
ENSBTAG00000016734	TAS1R1	Sperm-derived (provisional)
ENSBTAG00000016777	TEX101	Sperm-derived (provisional)
ENSBTAG00000016784	DNAH7	Sperm-derived (provisional)
ENSBTAG00000016785	-	Sperm-derived (provisional)
ENSBTAG00000016794	-	Sperm-derived (provisional)
ENSBTAG00000016799	ERN1	Sperm-derived (provisional)
ENSBTAG00000016839	MTO1	Sperm-derived (provisional)
ENSBTAG00000016844	ADGB	Sperm-derived (provisional)
ENSBTAG00000016845	GALNT7	Sperm-derived (provisional)
ENSBTAG00000016854	AK7	Sperm-derived (provisional)
ENSBTAG00000016873	OSER1	Sperm-derived (provisional)
ENSBTAG00000016876	-	Sperm-derived (provisional)
ENSBTAG00000016883	-	Sperm-derived (provisional)
ENSBTAG00000016885	LRRTM3	Sperm-derived (provisional)
ENSBTAG00000016899	MED8	Sperm-derived (provisional)
ENSBTAG00000016900	TRAPPC13	Sperm-derived (provisional)
ENSBTAG00000016903	NLN	Sperm-derived (provisional)
ENSBTAG00000016904	MARCH9	Sperm-derived (provisional)
ENSBTAG00000016906	CYP27B1	Sperm-derived (provisional)
ENSBTAG00000016910	EEF1AKMT3	Sperm-derived (provisional)
ENSBTAG00000016911	ARHGAP23	Sperm-derived (provisional)
ENSBTAG00000016913	AVIL	Sperm-derived (provisional)
ENSBTAG00000016931	E2F7	Sperm-derived (provisional)
ENSBTAG00000016936	MISP3	Sperm-derived (provisional)
ENSBTAG00000016937	C7H19orf67	Sperm-derived (provisional)
ENSBTAG00000016939	C11H2orf42	Sperm-derived (provisional)
ENSBTAG00000016968	CHST4	Sperm-derived (provisional)
ENSBTAG00000016969	ORC3	Sperm-derived (provisional)
ENSBTAG00000016981	FBXO4	Sperm-derived (provisional)
ENSBTAG00000016995	HDHD5	Sperm-derived (provisional)
ENSBTAG00000017011	CCDC125	Sperm-derived (provisional)
ENSBTAG00000017023	INPP5J	Sperm-derived (provisional)
ENSBTAG00000017026	DEPDC1B	Sperm-derived (provisional)
ENSBTAG00000017029	-	Sperm-derived (provisional)
ENSBTAG00000017031	-	Sperm-derived (provisional)
ENSBTAG00000017032	FREM2	Sperm-derived (provisional)
ENSBTAG00000017048	CENPJ	Sperm-derived (provisional)
ENSBTAG00000017063	EPB41L4B	Sperm-derived (provisional)
ENSBTAG00000017067	BUD23	Sperm-derived (provisional)
ENSBTAG00000017071	C1QTNF3	Sperm-derived (provisional)
ENSBTAG00000017078	FAM114A2	Sperm-derived (provisional)
ENSBTAG00000017083	TEX15	Sperm-derived (provisional)
ENSBTAG00000017086	GRB10	Sperm-derived (provisional)
ENSBTAG00000017091	CMTR1	Sperm-derived (provisional)
ENSBTAG00000017105	FSTL4	Sperm-derived (provisional)
ENSBTAG00000017140	CIP2A	Sperm-derived (provisional)
ENSBTAG00000017141	CGRRF1	Sperm-derived (provisional)
ENSBTAG00000017147	AK3	Sperm-derived (provisional)
ENSBTAG00000017174	SCN11A	Sperm-derived (provisional)
ENSBTAG00000017205	WISP3	Sperm-derived (provisional)
ENSBTAG00000017221	-	Sperm-derived (provisional)
ENSBTAG00000017233	-	Sperm-derived (provisional)
ENSBTAG00000017249	SBSPON	Sperm-derived (provisional)
ENSBTAG00000017255	ATAD2B	Sperm-derived (provisional)
ENSBTAG00000017267	COX5A	Sperm-derived (provisional)
ENSBTAG00000017282	COL25A1	Sperm-derived (provisional)
ENSBTAG00000017298	AAMDC	Sperm-derived (provisional)
ENSBTAG00000017318	TMEM178A	Sperm-derived (provisional)
ENSBTAG00000017328	-	Sperm-derived (provisional)
ENSBTAG00000017339	RUNX1T1	Sperm-derived (provisional)
ENSBTAG00000017350	PCLO	Sperm-derived (provisional)
ENSBTAG00000017354	MPP7	Sperm-derived (provisional)
ENSBTAG00000017357	CLCA4	Sperm-derived (provisional)
ENSBTAG00000017360	-	Sperm-derived (provisional)
ENSBTAG00000017370	ARFGEF3	Sperm-derived (provisional)
ENSBTAG00000017376	GALNT5	Sperm-derived (provisional)
ENSBTAG00000017379	GCN1	Sperm-derived (provisional)
ENSBTAG00000017393	L3MBTL3	Sperm-derived (provisional)
ENSBTAG00000017401	TBK1	Sperm-derived (provisional)
ENSBTAG00000017411	AK5	Sperm-derived (provisional)
ENSBTAG00000017420	ZMAT4	Sperm-derived (provisional)
ENSBTAG00000017421	SLC3A1	Sperm-derived (provisional)
ENSBTAG00000017429	PREPL	Sperm-derived (provisional)
ENSBTAG00000017436	C2CD6	Sperm-derived (provisional)
ENSBTAG00000017437	TMEM237	Sperm-derived (provisional)
ENSBTAG00000017439	MIEF1	Sperm-derived (provisional)
ENSBTAG00000017440	METTL16	Sperm-derived (provisional)
ENSBTAG00000017458	CALCR	Sperm-derived (provisional)
ENSBTAG00000017459	DUSP18	Sperm-derived (provisional)
ENSBTAG00000017493	JADE1	Sperm-derived (provisional)
ENSBTAG00000017496	ATP5ME	Sperm-derived (provisional)
ENSBTAG00000017507	SV2C	Sperm-derived (provisional)
ENSBTAG00000017508	CYSLTR2	Sperm-derived (provisional)
ENSBTAG00000017515	-	Sperm-derived (provisional)
ENSBTAG00000017527	CRYBG1	Sperm-derived (provisional)
ENSBTAG00000017530	PLGRKT	Sperm-derived (provisional)
ENSBTAG00000017540	FAM13C	Sperm-derived (provisional)
ENSBTAG00000017541	TBX20	Sperm-derived (provisional)
ENSBTAG00000017543	ATP23	Sperm-derived (provisional)
ENSBTAG00000017545	FCHO2	Sperm-derived (provisional)
ENSBTAG00000017550	CSNK1G3	Sperm-derived (provisional)
ENSBTAG00000017551	DROSHA	Sperm-derived (provisional)
ENSBTAG00000017565	SCFD1	Sperm-derived (provisional)
ENSBTAG00000017569	C20H5orf22	Sperm-derived (provisional)
ENSBTAG00000017610	NFRKB	Sperm-derived (provisional)
ENSBTAG00000017611	CCSER2	Sperm-derived (provisional)
ENSBTAG00000017613	ZNF419	Sperm-derived (provisional)
ENSBTAG00000017617	C23H6orf222	Sperm-derived (provisional)
ENSBTAG00000017618	MAP3K10	Sperm-derived (provisional)
ENSBTAG00000017624	RAB17	Sperm-derived (provisional)
ENSBTAG00000017629	-	Sperm-derived (provisional)
ENSBTAG00000017633	EIF1AX	Sperm-derived (provisional)
ENSBTAG00000017644	KIF17	Sperm-derived (provisional)
ENSBTAG00000017670	-	Sperm-derived (provisional)
ENSBTAG00000017694	TRPS1	Sperm-derived (provisional)
ENSBTAG00000017695	CCDC150	Sperm-derived (provisional)
ENSBTAG00000017709	ATRNL1	Sperm-derived (provisional)
ENSBTAG00000017719	AKAP6	Sperm-derived (provisional)
ENSBTAG00000017734	-	Sperm-derived (provisional)
ENSBTAG00000017735	-	Sperm-derived (provisional)
ENSBTAG00000017743	XIRP2	Sperm-derived (provisional)
ENSBTAG00000017745	IL6ST	Sperm-derived (provisional)
ENSBTAG00000017759	-	Sperm-derived (provisional)
ENSBTAG00000017770	C7orf55-LUC7L2	Sperm-derived (provisional)
ENSBTAG00000017808	ARSJ	Sperm-derived (provisional)
ENSBTAG00000017809	PDS5A	Sperm-derived (provisional)
ENSBTAG00000017821	-	Sperm-derived (provisional)
ENSBTAG00000017823	CFAP52	Sperm-derived (provisional)
ENSBTAG00000017829	-	Sperm-derived (provisional)
ENSBTAG00000017861	BRSK2	Sperm-derived (provisional)
ENSBTAG00000017885	FAM173B	Sperm-derived (provisional)
ENSBTAG00000017905	WDR91	Sperm-derived (provisional)
ENSBTAG00000017916	-	Sperm-derived (provisional)
ENSBTAG00000017924	-	Sperm-derived (provisional)
ENSBTAG00000017936	FRRS1L	Sperm-derived (provisional)
ENSBTAG00000017950	SLC4A8	Sperm-derived (provisional)
ENSBTAG00000017976	ABL1	Sperm-derived (provisional)
ENSBTAG00000017983	PRELID3A	Sperm-derived (provisional)
ENSBTAG00000018002	DTX3	Sperm-derived (provisional)
ENSBTAG00000018019	BCL11B	Sperm-derived (provisional)
ENSBTAG00000018024	NR1D2	Sperm-derived (provisional)
ENSBTAG00000018057	ZNF621	Sperm-derived (provisional)
ENSBTAG00000018080	-	Sperm-derived (provisional)
ENSBTAG00000018088	SETBP1	Sperm-derived (provisional)
ENSBTAG00000018093	KMT2A	Sperm-derived (provisional)
ENSBTAG00000018095	-	Sperm-derived (provisional)
ENSBTAG00000018106	SPATA18	Sperm-derived (provisional)
ENSBTAG00000018133	SEMA3A	Sperm-derived (provisional)
ENSBTAG00000018138	GK5	Sperm-derived (provisional)
ENSBTAG00000018142	DTL	Sperm-derived (provisional)
ENSBTAG00000018143	C16H1orf116	Sperm-derived (provisional)
ENSBTAG00000018157	IFT172	Sperm-derived (provisional)
ENSBTAG00000018165	RIPOR2	Sperm-derived (provisional)
ENSBTAG00000018167	KLHL31	Sperm-derived (provisional)
ENSBTAG00000018180	C5H12orf50	Sperm-derived (provisional)
ENSBTAG00000018182	-	Sperm-derived (provisional)
ENSBTAG00000018201	TKFC	Sperm-derived (provisional)
ENSBTAG00000018218	FAM135B	Sperm-derived (provisional)
ENSBTAG00000018228	SAMD7	Sperm-derived (provisional)
ENSBTAG00000018234	CDH9	Sperm-derived (provisional)
ENSBTAG00000018237	MYO16	Sperm-derived (provisional)
ENSBTAG00000018247	OCRL	Sperm-derived (provisional)
ENSBTAG00000018252	ARRDC4	Sperm-derived (provisional)
ENSBTAG00000018254	CDKN1B	Sperm-derived (provisional)
ENSBTAG00000018303	PAPPA2	Sperm-derived (provisional)
ENSBTAG00000018322	SEC24A	Sperm-derived (provisional)
ENSBTAG00000018324	37834	Sperm-derived (provisional)
ENSBTAG00000018329	EXOSC7	Sperm-derived (provisional)
ENSBTAG00000018332	PPTC7	Sperm-derived (provisional)
ENSBTAG00000018395	KIAA1217	Sperm-derived (provisional)
ENSBTAG00000018397	HHLA2	Sperm-derived (provisional)
ENSBTAG00000018399	MYH15	Sperm-derived (provisional)
ENSBTAG00000018400	BRMS1L	Sperm-derived (provisional)
ENSBTAG00000018408	SNX14	Sperm-derived (provisional)
ENSBTAG00000018431	NAV2	Sperm-derived (provisional)
ENSBTAG00000018437	SMC5	Sperm-derived (provisional)
ENSBTAG00000018442	PRSS37	Sperm-derived (provisional)
ENSBTAG00000018448	MSH4	Sperm-derived (provisional)
ENSBTAG00000018453	ANKRD37	Sperm-derived (provisional)
ENSBTAG00000018460	ADAMTS16	Sperm-derived (provisional)
ENSBTAG00000018467	BBOF1	Sperm-derived (provisional)
ENSBTAG00000018473	MARCO	Sperm-derived (provisional)
ENSBTAG00000018508	TMEM108	Sperm-derived (provisional)
ENSBTAG00000018517	VLDLR	Sperm-derived (provisional)
ENSBTAG00000018520	SCN1A	Sperm-derived (provisional)
ENSBTAG00000018527	HDGFL3	Sperm-derived (provisional)
ENSBTAG00000018528	USP45	Sperm-derived (provisional)
ENSBTAG00000018552	VWC2L	Sperm-derived (provisional)
ENSBTAG00000018560	DNAH3	Sperm-derived (provisional)
ENSBTAG00000018564	ZFYVE27	Sperm-derived (provisional)
ENSBTAG00000018571	IL1RL1	Sperm-derived (provisional)
ENSBTAG00000018575	TRHDE	Sperm-derived (provisional)
ENSBTAG00000018580	SPERT	Sperm-derived (provisional)
ENSBTAG00000018601	LYZL4	Sperm-derived (provisional)
ENSBTAG00000018604	SEMA4G	Sperm-derived (provisional)
ENSBTAG00000018644	PDZRN3	Sperm-derived (provisional)
ENSBTAG00000018653	NABP1	Sperm-derived (provisional)
ENSBTAG00000018655	MYDGF	Sperm-derived (provisional)
ENSBTAG00000018673	TRIM17	Sperm-derived (provisional)
ENSBTAG00000018680	-	Sperm-derived (provisional)
ENSBTAG00000018682	SETD4	Sperm-derived (provisional)
ENSBTAG00000018699	KAT7	Sperm-derived (provisional)
ENSBTAG00000018709	CATSPERB	Sperm-derived (provisional)
ENSBTAG00000018730	ZBTB17	Sperm-derived (provisional)
ENSBTAG00000018735	C13H20orf27	Sperm-derived (provisional)
ENSBTAG00000018744	MGAT5	Sperm-derived (provisional)
ENSBTAG00000018746	FAM117B	Sperm-derived (provisional)
ENSBTAG00000018771	DNAAF1	Sperm-derived (provisional)
ENSBTAG00000018778	TMC1	Sperm-derived (provisional)
ENSBTAG00000018783	NELFCD	Sperm-derived (provisional)
ENSBTAG00000018790	BVES	Sperm-derived (provisional)
ENSBTAG00000018811	TMC2	Sperm-derived (provisional)
ENSBTAG00000018819	TENM1	Sperm-derived (provisional)
ENSBTAG00000018831	DAO	Sperm-derived (provisional)
ENSBTAG00000018843	SERPINA1	Sperm-derived (provisional)
ENSBTAG00000018855	SCAF4	Sperm-derived (provisional)
ENSBTAG00000018863	PRIMPOL	Sperm-derived (provisional)
ENSBTAG00000018881	SYT6	Sperm-derived (provisional)
ENSBTAG00000018898	ARID4A	Sperm-derived (provisional)
ENSBTAG00000018900	CARMIL2	Sperm-derived (provisional)
ENSBTAG00000018901	CTIF	Sperm-derived (provisional)
ENSBTAG00000018915	FAM21A	Sperm-derived (provisional)
ENSBTAG00000018922	TRMT10B	Sperm-derived (provisional)
ENSBTAG00000018946	FAM129C	Sperm-derived (provisional)
ENSBTAG00000018948	HIF3A	Sperm-derived (provisional)
ENSBTAG00000018966	PLCE1	Sperm-derived (provisional)
ENSBTAG00000018978	KAT14	Sperm-derived (provisional)
ENSBTAG00000018984	PIK3CD	Sperm-derived (provisional)
ENSBTAG00000018989	GRM3	Sperm-derived (provisional)
ENSBTAG00000018991	TSGA10	Sperm-derived (provisional)
ENSBTAG00000018996	PRKN	Sperm-derived (provisional)
ENSBTAG00000019002	SLC2A12	Sperm-derived (provisional)
ENSBTAG00000019026	EXTL2	Sperm-derived (provisional)
ENSBTAG00000019027	SLC30A7	Sperm-derived (provisional)
ENSBTAG00000019028	STOX1	Sperm-derived (provisional)
ENSBTAG00000019031	PLPPR4	Sperm-derived (provisional)
ENSBTAG00000019043	GABPA	Sperm-derived (provisional)
ENSBTAG00000019066	FAM167A	Sperm-derived (provisional)
ENSBTAG00000019079	PLCB2	Sperm-derived (provisional)
ENSBTAG00000019085	SRP54	Sperm-derived (provisional)
ENSBTAG00000019093	AMY2B	Sperm-derived (provisional)
ENSBTAG00000019097	CNTNAP1	Sperm-derived (provisional)
ENSBTAG00000019116	MOB4	Sperm-derived (provisional)
ENSBTAG00000019120	WDHD1	Sperm-derived (provisional)
ENSBTAG00000019122	EFCAB5	Sperm-derived (provisional)
ENSBTAG00000019132	DMP1	Sperm-derived (provisional)
ENSBTAG00000019134	NEK5	Sperm-derived (provisional)
ENSBTAG00000019137	SCN7A	Sperm-derived (provisional)
ENSBTAG00000019140	SPINK5	Sperm-derived (provisional)
ENSBTAG00000019162	MRM3	Sperm-derived (provisional)
ENSBTAG00000019168	PHOX2A	Sperm-derived (provisional)
ENSBTAG00000019198	LRRC42	Sperm-derived (provisional)
ENSBTAG00000019213	CNNM4	Sperm-derived (provisional)
ENSBTAG00000019217	KIF13A	Sperm-derived (provisional)
ENSBTAG00000019232	TYW5	Sperm-derived (provisional)
ENSBTAG00000019238	TRMO	Sperm-derived (provisional)
ENSBTAG00000019246	SC5D	Sperm-derived (provisional)
ENSBTAG00000019252	KDF1	Sperm-derived (provisional)
ENSBTAG00000019265	AGK	Sperm-derived (provisional)
ENSBTAG00000019266	TDRD12	Sperm-derived (provisional)
ENSBTAG00000019283	FAM186B	Sperm-derived (provisional)
ENSBTAG00000019291	GRB14	Sperm-derived (provisional)
ENSBTAG00000019294	ABCC9	Sperm-derived (provisional)
ENSBTAG00000019305	EXOG	Sperm-derived (provisional)
ENSBTAG00000019312	TFCP2	Sperm-derived (provisional)
ENSBTAG00000019321	CCDC57	Sperm-derived (provisional)
ENSBTAG00000019331	KATNAL2	Sperm-derived (provisional)
ENSBTAG00000019332	SLC9C1	Sperm-derived (provisional)
ENSBTAG00000019339	-	Sperm-derived (provisional)
ENSBTAG00000019340	PCDH9	Sperm-derived (provisional)
ENSBTAG00000019342	OSBPL3	Sperm-derived (provisional)
ENSBTAG00000019379	TRARG1	Sperm-derived (provisional)
ENSBTAG00000019385	SCN3A	Sperm-derived (provisional)
ENSBTAG00000019387	NIFK	Sperm-derived (provisional)
ENSBTAG00000019394	ANO5	Sperm-derived (provisional)
ENSBTAG00000019412	VPS35L	Sperm-derived (provisional)
ENSBTAG00000019414	CLK4	Sperm-derived (provisional)
ENSBTAG00000019426	RNF175	Sperm-derived (provisional)
ENSBTAG00000019427	KIAA0232	Sperm-derived (provisional)
ENSBTAG00000019443	CTDNEP1	Sperm-derived (provisional)
ENSBTAG00000019445	C4H7orf31	Sperm-derived (provisional)
ENSBTAG00000019455	MYO5B	Sperm-derived (provisional)
ENSBTAG00000019464	-	Sperm-derived (provisional)
ENSBTAG00000019530	KDM8	Sperm-derived (provisional)
ENSBTAG00000019568	IFT74	Sperm-derived (provisional)
ENSBTAG00000019584	-	Sperm-derived (provisional)
ENSBTAG00000019585	MYOM1	Sperm-derived (provisional)
ENSBTAG00000019592	MBD5	Sperm-derived (provisional)
ENSBTAG00000019595	EGFLAM	Sperm-derived (provisional)
ENSBTAG00000019601	-	Sperm-derived (provisional)
ENSBTAG00000019602	SLCO1C1	Sperm-derived (provisional)
ENSBTAG00000019614	FAM76A	Sperm-derived (provisional)
ENSBTAG00000019617	PTPN22	Sperm-derived (provisional)
ENSBTAG00000019623	GRID1	Sperm-derived (provisional)
ENSBTAG00000019625	EHHADH	Sperm-derived (provisional)
ENSBTAG00000019652	STK26	Sperm-derived (provisional)
ENSBTAG00000019660	TMUB2	Sperm-derived (provisional)
ENSBTAG00000019669	CD163	Sperm-derived (provisional)
ENSBTAG00000019685	BAG6	Sperm-derived (provisional)
ENSBTAG00000019687	NMRK1	Sperm-derived (provisional)
[truncated: 13,947 more rows]
