# Supplementary material for: Characterization and functional roles of paternal RNAs in 2–4 cell bovine embryos
Source: Sci Rep. 2019 Dec 30;9:20347. doi: 10.1038/s41598-019-55868-3 (PMC6937301; doi:10.1038/s41598-019-55868-3)
Supplement: Supplementary file 4 — Supplementary Table S4 [file 41598_2019_55868_MOESM4_ESM.xlsx]

## Sheet: Sheet1
Supplementary Table S4. Primer sequences.
Primer Name	Primer Sequence (5'-3')	Amplicon Size (bp)
ATXN2L Forward	CTGGCCCCCACAGATGTAAA
ATXN2L Reverse	TGCAATCCGGGACAACTCC	81
DBNL Forward	GCCCATTGACCACTACCCTG
DBNL Reverse	ACCAGCCTTCGTCAATCACC	143
WDR93 Forward	ACCCAGTGTTTGTCGTGTCT
WDR93 Reverse	GCTAGCTTGAGGAATGGTGC	179
ELAVL4 Forward	CATCACCTCACGAATCCTGGT
ELAVL4 Reverse	TAAGCAAATTGTCCAGCCTGA	278
PPP1R36 Forward	AAGATACTGAGATGCCGCGT
PPP1R36 Reverse	TCATGTGATGCTTATCGGGCA	270
CELSR3 Forward	CGACTCAGCCGCAAACTAGA
CELSR3 Reverse	AGGAAGCGTTCTTGCCACAT	179
LOC112444303 oncomodulin Forward	CAGACATCGGGCCTTGCTAA
LOC112444303 oncomodulin Reverse	TCCAGCCGATTCTAGCTCCA	270
APBA1 Forward	GAGTACAGCGACCTGCTCAA
APBA1 Reverse	CCAGCCAGACTCCACAATCA	141
PKP2 Forward	AGCGAGCAGTGAGTATGCTT
PKP2 Reverse	GAAGCTTGGGGATGCCATGA	141
ACTB Forward	AGGCCAACCGTGAGAAGATGAC
ACTB Reverse	CCAGAGGCATACAGGGACAGC	100
ATP5B Forward	TCCAGCCTGCCAGAGACTAT
ATP5B Reverse	TGCACCTCCAGGGCATTTAG	148
B2M Forward	GCAGCACCATCGAGATTTGAA
B2M Reverse	TGGACATGTAGCACCCAAGG	171
CANX Forward	CAGGTGTAGTGGGGCAGATG
CANX Reverse	AGGGCTGGCCTGTTTCTTTC	134
GAPDH Forward	TGCCCAGAATATCATCCC
GAPDH Reverse	AGGTCAGATCCACAACAG	134
PRM1 Forward	TCGCAGACGAAGGAGGCG
PRM1 Reverse	CAAGATGTGGCAAGAGGATCTTG	162
